# Supplementary material for: The Impact of Transformational Leadership on Physicians’ Performance in China: A Cross-Level Mediation Model
Source: Front Psychol. 2021 Mar 9;12:586475. doi: 10.3389/fpsyg.2021.586475 (PMC8006430; doi:10.3389/fpsyg.2021.586475)
Supplement: Supplementary file 1 [file Data_Sheet_1.CSV]

number	Gender	Age	Marry	Department	Money	B1	B2	B3	B4	B5	B6	B7	B8	B9	B10	B11	B12	B13	B14	B15	B16	B17	B18	B19	B20	B21	B22	B23	B24	B25	B26	B27	B28	B29	B30	G1	G2	G3	G4	G5	G6	G7	G8	G9	G10	G11	G12	G13	G14
1	1	35	2	2	2	3	2	3	4	4	1	4	3	3	3	3	4	3	3	3	2	1	2	1	4	1	1	2	1	2	1	2	1	2	3	4	5	5	5	5	4	3	4	4	4	4	3	4	5
2	1	35	2	2	5	1	2	2	2	2	1	3	2	1	2	2	1	3	1	1	2	3	3	3	2	2	3	2	3	3	2	3	1	2	2	3	5	3	4	3	4	5	4	4	4	4	3	2	5
3	1	50	2	2	3	3	3	3	4	3	2	3	3	2	4	3	2	3	3	2	2	1	2	2	2	2	1	1	1	1	2	1	1	3	2	4	4	5	5	5	4	4	5	4	5	5	5	5	5
4	1	32	2	2	3	2	3	3	3	2	3	2	2	2	3	3	2	2	2	1	2	3	4	4	3	3	2	2	3	2	3	2	3	2	3	2	3	4	5	4	4	3	4	5	4	3	4	5	4
5	1	42	2	2	5	3	3	3	3	3	2	3	3	3	3	3	3	3	2	3	2	2	2	2	2	2	2	2	2	3	2	2	2	2	3	5	5	4	5	5	4	5	5	4	5	5	4	5	5
6	1	51	2	2	4	3	4	3	4	3	2	2	2	2	2	2	2	2	2	2	2	2	2	2	2	2	2	2	2	2	2	2	2	2	2	4	5	5	5	5	5	5	5	5	5	5	5	5	5
7	2	24	1	2	1	2	3	3	2	2	2	3	2	2	3	2	2	2	1	1	3	3	3	3	3	3	2	3	3	3	3	3	2	2	3	2	2	4	4	4	4	4	4	3	4	4	3	4	4
8	2	27	1	2	1	2	4	3	4	3	3	4	4	3	3	3	4	4	3	3	3	3	3	2	2	2	2	2	2	3	3	2	2	2	3	3	3	4	5	5	5	5	5	5	4	4	4	5	4
9	2	24	1	2	1	3	3	3	4	4	2	3	3	2	3	3	2	3	3	3	2	3	4	1	1	2	2	2	2	3	3	2	1	1	1	3	3	4	4	4	4	4	4	4	4	4	4	4	3
10	2	26	1	2	1	3	3	2	3	2	2	2	2	2	3	2	4	2	2	2	3	2	3	3	3	2	2	1	2	2	2	2	2	2	2	3	3	3	3	3	4	4	3	3	4	3	4	4	4
11	2	26	1	2	1	2	3	3	4	2	1	2	2	1	1	2	1	2	3	2	2	4	3	3	2	3	3	3	3	3	2	2	2	2	3	2	3	1	4	4	4	4	4	3	3	3	4	5	5
12	1	25	1	2	1	3	3	3	4	4	4	3	3	2	2	3	2	2	4	4	4	4	2	2	3	2	2	2	2	1	1	1	1	1	4	2	3	5	5	4	5	5	5	5	5	5	5	5	4
13	1	39	2	2	3	2	3	3	3	3	3	3	3	3	3	3	3	3	3	3	3	3	3	3	3	3	3	3	3	3	3	3	3	3	3	4	4	4	4	4	4	4	4	4	4	4	4	4	4
14	1	38	2	2	3	2	3	3	3	3	3	3	3	3	3	3	3	3	3	3	3	3	3	3	3	3	3	3	3	3	3	3	3	3	3	4	4	4	4	4	4	4	4	4	4	4	4	4	4
15	1	24	1	2	1	3	3	3	4	2	2	3	3	2	2	3	2	2	2	2	2	3	2	2	2	2	2	2	2	2	3	2	2	2	2	2	3	4	4	3	4	2	4	4	4	4	4	4	4
16	1	26	1	2	1	2	4	3	3	3	2	3	3	3	3	3	2	3	2	2	1	3	2	2	2	2	2	2	2	2	2	2	2	2	2	2	3	5	4	4	4	4	4	4	5	4	4	4	4
17	1	25	1	2	1	3	3	3	3	3	3	3	3	3	3	3	3	3	2	3	3	2	3	2	3	2	2	2	3	3	2	2	3	2	2	3	4	3	4	3	4	3	4	3	4	4	3	3	3
18	2	30	1	2	2	2	3	3	3	2	3	2	1	1	3	3	2	2	2	1	3	3	2	2	2	3	3	3	2	3	3	3	2	3	3	4	5	5	5	5	5	4	4	4	3	4	4	5	5
19	1	26	2	2	3	2	4	4	4	2	2	4	2	3	4	4	2	4	2	3	2	3	4	3	1	2	4	2	4	2	2	2	2	2	3	3	4	5	4	4	4	2	4	4	4	4	5	4	4
20	2	34	2	2	4	4	4	4	4	4	3	4	4	4	4	4	4	4	1	4	4	4	2	2	2	2	2	2	2	2	2	2	2	2	2	4	5	5	5	5	5	5	5	5	5	5	5	5	5
21	2	31	1	2	2	3	4	4	4	3	4	3	4	3	4	4	4	3	3	3	3	2	3	2	2	2	2	2	2	3	2	3	3	3	3	4	4	4	5	5	4	5	5	4	5	5	4	5	5
22	2	28	2	2	3	2	1	2	3	3	3	3	3	3	3	3	3	3	3	3	3	2	3	3	3	3	3	2	3	3	3	3	3	3	3	2	2	3	2	2	4	3	4	4	4	3	4	4	3
23	2	25	1	2	2	2	3	3	3	3	2	3	3	3	3	3	3	2	3	3	2	3	3	2	2	3	2	2	2	3	2	2	2	2	2	3	3	5	4	4	4	3	4	4	4	4	5	4	4
24	2	34	2	2	2	2	3	2	3	3	2	3	2	3	3	3	3	3	3	2	2	3	2	2	2	3	2	3	3	3	2	2	1	1	3	3	4	4	4	4	4	3	5	4	5	4	5	4	5
25	2	31	1	2	4	3	3	3	4	3	3	4	2	2	1	4	1	3	2	1	4	4	4	4	4	4	3	3	3	3	3	4	1	2	3	3	5	4	5	5	5	4	4	4	5	5	5	4	5
26	2	45	2	2	4	2	4	3	3	4	2	2	2	2	4	3	2	1	1	2	1	2	2	2	2	2	2	2	2	2	2	2	2	2	2	2	3	5	5	4	4	5	5	4	5	4	4	4	3
27	1	38	2	2	3	2	4	3	3	3	2	3	3	3	3	3	2	3	2	2	1	3	2	2	2	2	2	2	2	2	2	2	2	2	2	2	3	5	4	4	4	4	4	4	5	4	4	4	4
28	1	39	2	2	3	1	4	4	4	3	3	4	3	3	3	4	3	3	3	3	2	3	3	2	1	2	1	2	2	3	2	1	1	1	2	4	4	4	4	3	4	4	4	4	4	4	4	4	4
29	1	47	2	2	5	3	4	4	4	4	2	4	4	4	4	4	4	4	4	4	4	3	3	2	2	2	3	2	2	2	3	2	2	2	1	4	5	5	5	5	5	5	5	5	5	5	5	5	5
30	1	27	1	2	1	2	3	3	3	2	2	3	2	2	3	3	3	3	2	2	2	3	3	3	3	3	2	3	2	3	3	3	1	3	2	2	3	5	4	3	3	4	4	3	4	3	5	4	4
31	2	31	1	2	2	3	3	3	3	2	2	3	3	2	3	3	3	2	2	2	2	1	1	1	1	2	1	1	1	1	1	1	3	2	1	2	4	5	5	5	5	5	5	5	5	5	5	5	5
32	2	42	2	2	3	3	3	3	3	3	3	3	3	3	3	3	3	3	3	3	3	3	3	3	3	3	3	3	3	3	3	3	3	3	3	4	4	4	4	4	4	4	4	4	4	4	4	4	4
33	1	36	2	2	2	1	3	3	3	3	3	3	3	3	2	3	3	2	3	3	3	3	3	3	3	3	3	3	3	3	3	3	3	3	3	4	4	4	4	4	4	4	4	4	4	4	4	4	4
34	1	25	1	2	1	3	3	3	4	4	3	4	3	4	3	4	3	4	3	4	3	4	3	4	3	4	3	4	3	4	3	4	3	4	3	5	5	5	4	4	4	5	4	5	4	5	4	4	5
35	2	23	1	2	1	2	3	2	2	2	2	3	2	3	2	3	3	2	2	1	2	1	1	1	2	2	2	2	1	2	1	2	1	2	1	2	4	3	4	4	3	4	4	3	4	3	4	3	4
36	1	25	1	2	1	1	1	3	2	2	1	1	2	1	2	2	2	2	2	3	2	1	3	1	2	3	2	1	3	2	3	3	2	2	3	3	4	5	1	3	4	2	4	5	5	3	4	4	2
37	1	36	2	2	5	2	2	3	3	3	3	3	2	2	4	3	1	3	3	3	3	3	3	3	3	3	3	3	3	3	3	3	2	3	2	3	5	4	4	4	4	4	4	4	5	4	4	4	4
38	1	35	2	2	2	2	3	2	2	2	2	2	2	3	3	2	2	3	2	2	2	2	2	3	2	2	2	2	2	2	2	2	2	2	2	2	4	5	1	3	5	2	1	2	4	2	4	1	3
39	2	26	1	2	1	1	3	3	3	3	1	2	2	1	3	2	1	2	1	1	3	3	3	2	2	3	3	3	3	3	3	2	3	2	2	3	4	5	5	4	5	1	4	5	4	4	4	4	4
40	2	35	2	2	3	2	3	3	3	2	2	2	2	2	2	3	2	2	3	2	3	2	2	2	2	2	2	2	2	2	3	2	2	2	2	2	4	4	4	4	4	4	4	4	4	4	4	4	4
41	2	55	4	2	4	1	3	3	3	2	1	3	2	2	4	4	2	3	3	3	2	2	2	2	1	2	2	2	2	1	3	2	2	2	1	4	4	4	4	4	4	4	5	4	5	4	4	5	5
42	1	47	2	2	2	3	3	3	3	3	3	3	3	3	4	3	4	3	3	3	3	3	3	3	3	3	3	4	3	4	3	4	3	4	3	4	4	4	4	4	4	5	5	5	5	5	5	5	5
43	1	31	1	2	2	1	1	2	3	3	3	3	2	2	1	1	1	1	2	1	1	4	4	4	3	3	4	3	3	3	4	4	1	4	3	3	3	3	3	3	3	3	3	3	3	3	3	3	3
44	2	29	1	2	1	2	3	3	3	3	2	2	3	3	3	2	3	3	3	3	3	3	3	2	2	2	2	2	2	2	2	2	3	3	2	3	4	4	4	4	4	4	3	3	3	3	4	4	4
45	2	26	1	2	1	1	4	3	4	3	1	2	3	2	3	4	2	4	2	3	2	1	3	1	2	3	3	2	3	2	3	1	3	1	3	4	4	4	3	4	3	4	4	4	3	3	4	4	4
46	1	24	1	2	1	3	4	4	3	3	2	3	2	2	3	3	2	1	3	2	3	3	3	3	2	3	3	3	3	3	3	2	2	3	3	4	4	4	5	5	5	4	5	4	5	5	5	4	5
47	2	40	2	2	5	3	2	3	3	3	2	4	3	3	3	4	3	3	2	2	1	1	1	1	1	1	1	1	1	1	1	1	1	1	1	4	5	5	5	5	4	4	5	4	5	4	4	5	5
48	2	36	2	2	2	2	3	3	3	3	2	3	3	3	3	3	3	3	3	3	3	3	3	3	3	3	3	3	3	3	3	3	3	3	3	4	4	4	4	4	4	4	4	4	4	4	4	4	4
49	2	26	1	2	1	2	3	2	4	3	2	3	2	1	4	3	1	2	1	2	2	2	2	3	3	2	3	2	3	2	3	2	2	2	2	2	4	5	4	4	4	4	4	4	5	4	4	4	4
50	2	26	1	2	1	2	3	3	3	2	3	2	3	2	3	3	3	3	3	4	3	4	3	4	3	4	3	4	3	3	3	3	3	4	4	3	3	3	4	3	4	4	4	4	3	4	3	4	4
51	2	27	1	2	1	2	3	3	3	3	3	3	3	3	3	3	3	3	3	3	3	3	3	3	3	3	3	3	3	3	3	3	3	3	3	3	3	3	3	3	4	3	4	3	4	4	4	4	4
52	2	23	1	2	1	3	3	3	3	2	2	3	3	3	3	3	3	3	2	2	2	2	2	2	2	3	3	3	3	3	3	2	2	2	2	4	5	5	4	4	4	4	5	5	5	5	5	5	5
53	2	35	1	2	1	2	2	2	2	2	2	3	3	3	3	3	3	3	3	3	3	2	2	3	2	3	2	2	2	2	2	2	3	2	2	5	5	5	5	5	5	5	5	5	5	5	5	4	5
54	2	28	1	2	1	3	3	3	3	2	2	3	2	2	3	2	2	2	3	2	2	3	2	3	3	2	3	2	2	2	2	2	2	2	2	3	4	4	4	3	3	4	4	4	4	4	3	4	4
55	2	25	1	2	1	3	3	3	3	3	3	3	3	3	3	3	3	3	3	3	2	3	3	2	3	3	3	3	3	3	2	3	3	3	3	3	3	4	4	4	4	2	4	4	4	4	4	4	4
56	2	40	2	1	5	3	3	4	3	3	3	3	3	3	3	3	2	4	3	3	3	3	3	2	2	2	2	2	2	2	2	2	2	2	2	3	4	5	4	3	4	4	3	4	5	4	5	5	5
57	2	31	2	1	2	2	2	3	3	3	2	3	2	2	3	3	2	2	2	2	2	3	3	3	2	3	2	3	3	3	3	2	2	2	3	3	4	4	4	3	4	4	4	4	4	4	4	4	4
58	2	25	1	1	1	3	3	3	3	3	3	3	3	3	3	3	3	3	2	3	3	3	3	3	2	2	2	3	3	3	2	2	2	2	3	4	4	4	4	4	4	4	4	4	4	4	4	4	4
59	2	27	1	1	1	3	3	3	3	3	2	2	2	2	2	3	2	3	2	2	3	3	3	3	3	3	3	3	3	3	3	3	2	3	3	2	2	5	3	3	4	3	3	4	3	3	4	3	3
60	1	30	2	1	2	2	1	3	3	3	2	3	2	2	2	2	2	3	2	3	3	3	2	2	2	3	2	2	2	3	3	3	3	3	3	3	4	5	4	4	4	3	3	4	4	4	5	4	3
61	2	24	1	1	1	2	3	3	2	3	2	3	4	2	3	4	3	2	2	3	2	3	4	3	2	2	2	3	3	3	2	2	3	3	3	3	3	4	4	4	4	3	4	4	3	4	4	3	4
62	2	23	1	1	1	3	3	2	3	2	3	3	3	2	3	3	2	3	3	2	3	3	4	4	4	2	3	2	2	2	2	2	2	2	2	4	4	4	3	3	4	4	4	4	4	4	4	4	3
63	2	25	4	2	1	3	4	4	4	3	3	3	2	2	4	4	4	4	3	3	3	3	3	3	3	3	3	2	2	4	4	4	4	4	4	3	3	5	5	3	3	3	3	4	4	4	4	4	4
64	2	26	1	1	1	1	3	2	3	1	2	3	3	2	2	2	2	3	1	2	3	4	3	2	1	2	2	3	3	4	4	1	2	1	1	4	4	5	3	3	5	5	3	5	5	5	5	4	3
65	1	30	2	1	1	3	4	3	3	4	2	4	3	2	4	3	1	2	2	2	2	2	2	1	1	1	1	1	1	1	1	1	1	1	1	3	4	4	5	5	5	4	4	4	4	4	4	4	4
66	1	40	2	1	3	2	4	2	2	2	1	3	3	3	4	3	2	3	2	2	2	2	2	1	1	1	3	1	2	1	1	1	1	2	2	4	4	4	4	4	4	4	4	4	4	4	4	4	4
67	2	50	2	1	3	2	3	2	4	3	2	3	2	2	4	3	2	2	2	2	2	3	2	2	2	2	2	2	2	2	2	2	2	2	2	3	5	4	5	4	4	4	5	5	5	5	5	5	5
68	2	32	1	1	2	3	3	3	3	3	1	3	2	2	2	3	2	3	1	1	3	3	3	2	2	2	2	2	3	3	3	3	2	2	3	3	4	5	4	3	3	3	4	4	3	4	3	4	4
69	2	36	2	1	2	2	4	3	3	2	1	2	2	2	3	2	2	3	2	1	3	3	2	3	3	3	3	2	2	3	3	3	3	3	2	3	3	4	4	4	4	4	4	4	4	4	4	4	4
70	2	30	1	1	1	3	3	3	3	3	2	2	2	2	2	3	2	2	2	2	2	2	3	1	2	3	2	2	2	3	2	2	1	2	2	4	4	4	4	4	4	4	4	4	4	4	4	4	4
71	2	30	2	1	5	3	2	4	2	3	1	3	2	3	1	3	2	4	2	3	2	3	1	3	2	3	1	3	2	3	2	4	2	4	2	5	5	5	5	4	2	5	3	5	4	2	5	4	5
72	2	35	2	1	4	1	4	3	3	2	2	2	3	2	4	4	2	1	3	2	1	2	3	2	3	3	2	3	2	3	4	2	3	1	3	3	5	5	5	5	5	5	5	5	5	5	5	5	5
73	2	32	2	6	4	2	4	4	4	2	1	3	1	1	3	4	1	1	1	1	4	4	4	4	3	4	4	4	2	4	4	3	1	3	4	2	5	5	5	3	5	4	5	5	5	5	5	5	4
74	2	38	3	6	2	1	2	3	3	2	2	3	2	2	3	3	2	3	2	2	3	3	3	3	3	3	2	3	3	3	3	3	3	2	3	2	4	4	4	4	4	4	4	4	4	4	4	4	4
75	2	41	2	6	2	2	1	2	3	2	1	2	3	2	3	3	2	3	2	1	3	2	3	3	2	3	3	2	2	3	2	3	2	4	3	5	4	5	4	4	5	4	5	4	2	4	4	5	4
76	1	25	1	6	1	3	4	3	4	2	1	2	3	2	4	2	4	4	3	2	3	4	3	2	3	3	4	2	1	2	3	4	3	3	4	4	4	4	4	3	3	5	5	4	4	4	4	4	4
77	2	26	1	6	1	2	2	3	4	4	2	4	2	2	4	2	2	2	3	3	3	3	3	3	2	3	3	2	3	3	3	2	2	3	3	3	4	4	4	4	4	4	4	4	4	4	4	4	4
78	2	31	2	6	2	2	4	2	3	3	2	3	2	4	3	4	3	4	2	2	3	2	3	2	3	2	3	3	3	3	2	3	3	3	3	3	3	4	3	4	3	3	3	4	3	4	3	3	3
79	1	25	1	2	1	3	4	3	3	2	2	3	2	2	3	2	2	3	2	1	3	3	2	2	2	2	2	3	3	2	2	2	1	2	3	3	3	4	5	3	4	4	4	4	4	4	4	4	3
80	1	23	1	2	1	3	3	3	3	3	3	3	3	2	4	3	2	3	3	2	2	3	3	2	3	3	3	3	3	2	2	2	2	2	3	2	4	4	5	4	5	5	4	3	4	4	3	4	3
81	2	25	1	2	1	1	2	3	4	3	2	3	3	3	3	3	4	2	1	2	3	2	2	1	2	3	3	2	3	2	2	3	4	4	3	2	2	3	3	3	3	3	3	3	3	3	3	3	3
82	1	28	1	2	1	2	2	2	3	2	3	2	2	3	2	3	3	3	1	2	3	2	2	2	2	3	3	3	2	2	1	2	3	3	2	1	2	2	3	3	3	3	3	3	3	4	4	3	3
83	1	30	1	2	1	2	3	3	3	2	2	3	3	2	2	3	2	3	3	2	3	2	2	3	2	3	3	2	2	2	3	3	2	3	2	2	3	4	3	3	3	3	3	3	3	3	3	3	3
84	1	35	2	2	3	1	3	3	3	2	2	3	2	2	2	2	3	3	3	2	3	3	3	3	3	3	3	3	3	3	3	3	1	2	3	3	3	5	5	3	3	4	5	5	5	1	4	4	5
85	2	40	2	2	4	3	3	3	3	4	4	3	4	2	3	3	2	2	2	3	2	3	3	2	2	3	3	3	3	4	3	3	3	3	3	3	3	3	4	3	4	3	3	3	4	4	4	3	4
86	1	29	2	2	2	2	4	4	3	3	2	3	3	2	2	3	2	2	2	2	3	3	3	3	3	3	3	3	4	3	3	3	2	3	3	4	4	5	4	3	4	3	4	4	4	4	4	4	4
87	1	25	1	2	1	2	2	3	2	2	2	3	3	3	3	3	2	3	2	2	2	2	3	3	2	2	2	2	3	3	2	2	3	3	2	4	4	4	4	4	4	4	4	4	4	3	3	4	3
88	1	26	1	2	1	3	3	3	3	2	2	3	3	2	3	3	2	2	2	2	3	3	4	2	3	4	3	3	4	4	4	2	1	3	3	3	3	5	5	3	4	4	4	4	3	4	5	4	3
89	1	26	1	2	1	4	4	4	4	4	2	3	3	3	3	4	4	4	3	3	3	4	4	3	2	3	2	2	3	3	1	2	1	2	2	5	4	5	5	4	5	4	5	4	4	4	5	4	4
90	1	26	1	2	1	2	3	3	2	3	2	2	2	2	3	2	2	2	2	2	2	2	2	2	2	3	2	2	3	3	3	3	3	2	2	3	4	3	4	3	3	3	4	4	4	4	4	4	3
91	1	35	2	2	3	2	4	4	4	3	2	4	3	3	2	4	2	2	2	2	4	3	3	3	3	4	4	3	3	3	3	2	1	2	2	4	5	5	5	5	5	5	5	5	5	5	5	5	5
92	1	28	1	2	1	2	2	1	1	2	2	2	2	1	1	2	2	3	2	2	3	3	3	2	3	3	3	3	3	3	3	3	2	3	3	4	4	3	4	4	5	4	4	4	4	4	4	4	4
93	1	25	1	2	1	1	1	2	4	1	1	3	2	2	2	3	3	3	2	1	1	2	2	1	1	2	3	1	3	1	3	1	2	3	3	3	4	4	4	4	4	5	5	5	5	4	4	5	5
94	1	27	1	2	1	2	2	2	2	2	2	2	2	2	2	2	3	3	1	2	2	2	2	2	3	3	2	3	3	3	2	3	3	3	2	2	2	3	3	4	3	2	3	3	3	3	4	2	3
95	1	29	1	2	2	3	3	3	2	2	3	2	2	3	3	2	2	3	3	2	2	2	3	3	2	2	3	3	3	2	2	3	3	2	3	4	4	4	4	4	3	3	4	3	4	3	4	3	4
96	2	23	1	2	1	1	2	2	2	2	2	2	2	2	3	3	3	3	1	2	2	2	2	2	3	3	3	3	3	3	3	3	3	3	3	3	3	3	3	3	3	3	3	2	3	3	4	3	4
97	1	27	1	2	1	2	2	2	2	2	2	3	3	2	3	2	3	2	2	2	2	3	3	3	3	3	3	3	3	3	3	3	2	2	2	2	3	3	4	4	4	4	2	3	2	3	2	3	2
98	2	26	1	2	1	2	3	2	3	3	2	2	3	3	2	2	3	3	3	2	3	2	2	1	2	3	3	1	2	3	1	2	3	2	3	4	3	3	4	4	3	4	3	4	3	4	4	4	3
99	1	26	1	2	1	2	2	2	3	2	3	3	3	2	2	2	3	2	3	2	3	2	3	3	3	2	2	3	2	3	2	2	2	3	3	4	4	4	4	5	4	5	4	3	3	3	4	3	4
100	1	25	1	2	1	2	4	3	3	3	2	3	2	2	3	3	2	3	2	2	2	3	3	2	3	2	3	2	1	2	3	3	4	2	3	3	3	3	4	3	4	3	3	4	4	4	4	4	4
101	2	27	1	2	1	1	1	1	2	2	2	3	3	3	2	4	1	4	1	2	2	2	2	2	3	3	3	3	3	3	3	3	3	3	3	2	3	3	4	4	5	4	4	3	3	3	4	3	4
102	1	36	1	2	1	1	2	3	4	3	2	1	2	2	2	3	4	3	1	2	2	2	1	2	2	2	2	3	4	3	3	2	2	2	3	3	3	2	3	3	2	3	3	4	3	3	4	3	4
103	1	52	2	4	4	2	3	4	4	2	2	4	3	3	4	4	2	3	3	2	2	3	2	1	1	1	2	1	1	3	2	1	1	2	1	4	5	5	5	5	5	5	5	5	5	5	5	5	5
104	2	30	2	4	2	3	3	3	3	3	1	3	2	2	4	3	2	2	2	2	2	3	2	2	2	3	3	3	3	3	2	3	2	3	2	3	4	5	4	4	3	3	4	4	5	4	4	5	5
105	1	29	2	4	2	3	4	4	4	3	3	3	3	3	3	4	4	4	3	3	3	3	3	3	3	3	2	2	2	3	3	3	2	3	3	4	4	4	4	4	4	4	4	4	4	4	4	4	4
106	2	50	2	4	3	3	3	3	4	4	4	4	3	3	3	3	2	3	2	2	2	2	2	2	2	2	2	2	2	2	2	2	2	3	2	4	5	4	5	5	5	5	5	5	5	5	5	5	5
107	2	30	2	4	3	2	3	4	3	2	2	3	3	2	2	3	2	3	2	3	3	2	2	2	2	2	2	2	2	2	2	1	1	2	4	2	3	5	5	4	4	4	4	5	3	3	3	3	3
108	1	46	2	4	5	2	3	3	3	3	2	3	2	2	2	3	3	3	2	2	3	3	3	3	2	3	3	3	3	3	3	3	2	2	3	4	2	4	4	4	4	5	4	4	5	4	4	5	4
109	2	33	1	4	2	2	3	3	3	2	2	2	3	3	3	3	3	3	2	2	3	3	3	3	3	3	3	3	3	3	3	3	3	3	3	3	4	4	4	4	4	4	4	4	4	4	4	4	4
110	2	36	2	4	4	4	4	4	4	4	4	4	4	4	4	4	4	4	4	4	1	1	1	1	1	1	1	1	1	1	1	1	1	1	1	5	5	5	5	5	5	5	5	5	5	5	5	5	5
111	2	29	2	4	3	4	4	4	4	4	4	4	4	4	1	4	3	4	4	3	4	1	1	1	1	1	1	1	1	1	1	1	1	1	1	4	5	5	5	5	5	5	4	5	5	5	5	5	5
112	2	29	2	4	2	1	3	3	3	3	2	2	2	2	3	3	2	2	2	2	2	3	3	3	3	3	3	3	3	3	3	3	3	3	3	3	3	3	3	3	3	3	3	3	3	3	3	3	3
113	2	44	2	4	4	1	1	1	3	2	1	2	1	1	1	1	1	2	1	1	2	3	3	2	3	2	3	3	3	3	3	3	2	3	3	1	2	2	3	1	1	3	3	3	2	2	1	3	4
114	1	41	2	4	2	1	2	2	3	2	1	2	1	2	3	2	1	2	2	1	2	2	2	2	2	1	1	2	2	2	2	2	2	2	2	3	3	3	3	3	3	3	4	4	4	4	4	4	4
115	2	23	1	4	1	4	3	4	3	3	3	3	3	3	2	3	3	3	3	2	2	2	2	1	2	2	2	2	2	2	2	3	2	2	2	4	4	4	5	4	4	4	3	3	3	4	4	4	4
116	2	24	1	4	1	3	3	3	3	3	3	3	3	3	3	3	3	3	3	3	3	4	4	2	3	3	4	3	3	3	4	2	2	2	2	3	4	4	4	4	4	4	4	4	4	4	4	4	4
117	2	25	1	4	4	3	2	3	3	3	2	3	2	2	3	3	3	3	3	2	3	3	2	2	2	2	3	2	2	2	2	2	2	2	2	3	4	4	4	3	3	4	4	4	4	4	4	4	4
118	2	43	2	4	4	1	3	2	2	2	2	2	2	2	2	2	2	2	1	2	2	2	2	2	2	2	2	2	2	3	2	2	2	2	2	2	4	4	4	5	4	4	4	4	4	4	4	4	4
119	1	52	2	4	3	3	3	2	4	2	2	1	2	4	4	1	4	2	2	1	4	2	1	3	2	1	2	3	2	1	2	4	1	4	4	3	4	4	4	4	5	5	4	4	3	4	4	3	3
120	2	24	1	4	1	3	3	3	3	2	3	3	3	3	3	2	3	3	3	3	3	3	3	3	4	3	3	3	2	3	3	3	3	3	3	4	4	4	4	3	3	4	4	3	4	4	3	4	4
121	2	27	1	4	1	4	4	4	4	3	1	3	3	2	3	3	2	3	2	3	2	2	3	2	2	2	3	2	2	2	1	2	2	2	3	3	4	4	4	1	4	4	4	4	5	4	4	4	4
122	1	51	2	4	5	3	4	3	4	3	4	2	4	3	3	3	3	3	3	3	3	2	3	2	2	2	2	4	2	2	2	1	1	1	1	4	5	5	5	5	5	5	5	5	5	5	5	5	5
123	2	28	2	4	2	2	3	3	3	3	2	3	3	2	3	2	2	2	2	2	3	3	3	2	3	2	2	3	3	2	3	2	2	3	3	3	3	4	4	3	4	3	4	4	4	4	4	4	4
124	2	29	2	4	2	2	2	3	3	3	2	3	3	3	2	3	2	2	3	2	2	2	2	2	2	2	2	2	2	2	1	2	2	2	1	3	4	4	4	4	4	4	4	4	4	4	4	4	4
125	2	27	1	4	1	3	3	3	4	4	3	4	3	3	3	3	3	3	3	3	3	3	3	3	3	3	3	3	3	3	3	3	3	3	3	4	4	4	4	4	4	4	4	4	4	4	4	4	4
126	2	27	1	4	1	3	3	3	3	3	3	3	3	3	3	3	3	3	3	3	3	3	3	3	3	3	3	3	3	3	3	3	3	3	3	4	4	3	3	3	3	3	3	3	3	3	3	3	2
127	2	25	1	4	2	2	2	3	3	3	2	3	2	2	3	3	3	2	3	2	2	2	2	2	2	2	2	2	2	2	1	2	2	2	1	3	4	4	4	4	4	4	4	4	4	4	4	4	4
128	2	30	1	4	1	2	3	2	2	2	2	2	2	3	3	3	2	3	2	2	3	3	3	3	2	2	2	3	3	3	2	2	3	3	3	3	3	2	3	3	2	3	4	4	4	4	4	4	4
129	2	30	1	4	1	2	3	3	3	2	2	2	3	3	2	2	2	3	2	2	2	2	2	2	2	2	2	2	2	2	2	2	2	2	2	3	3	3	3	4	5	3	3	3	4	4	4	4	3
130	2	27	1	4	1	1	2	1	2	3	3	3	2	3	3	2	2	3	3	3	3	3	2	2	2	3	3	1	1	3	3	2	3	3	2	2	4	4	4	4	4	4	4	4	4	4	4	4	4
131	2	24	1	4	1	3	4	3	3	3	3	3	3	3	3	3	3	2	3	3	2	2	3	2	3	2	3	2	3	2	3	2	2	2	4	3	3	3	4	4	4	3	4	3	4	3	4	3	3
132	2	26	1	4	1	1	3	2	2	3	2	3	2	2	2	3	2	2	2	2	3	4	2	3	3	3	2	3	3	3	2	3	3	3	3	2	4	4	4	4	4	3	4	3	3	3	3	4	4
133	2	24	1	4	1	2	1	1	1	1	2	1	1	1	1	1	1	1	2	2	3	3	3	2	1	2	3	2	2	2	2	2	1	1	3	4	4	4	4	3	4	4	4	4	4	4	4	4	4
134	2	25	1	4	1	2	3	3	4	3	3	3	2	2	2	3	2	2	1	1	3	3	3	2	3	3	3	3	3	4	4	3	2	3	3	2	3	4	3	3	4	4	4	4	4	3	4	4	3
135	2	26	1	4	1	3	3	2	3	3	2	3	2	3	3	3	2	2	2	3	2	3	3	3	3	3	2	2	2	2	2	2	2	2	2	4	4	4	4	4	4	4	4	4	4	4	4	4	3
136	2	24	1	4	1	2	3	3	3	3	2	3	2	2	3	3	2	3	2	2	2	3	3	3	2	3	2	3	3	3	3	2	2	2	3	2	2	4	3	3	3	3	3	3	4	3	3	3	3
137	2	23	1	4	1	2	2	3	3	2	2	3	2	2	2	2	3	3	2	2	2	3	3	2	3	3	3	3	3	3	3	2	2	2	3	3	3	2	3	4	4	3	3	1	3	3	4	3	3
138	2	36	2	4	2	2	3	3	3	3	3	3	3	3	3	3	3	3	1	1	1	2	3	3	2	3	3	3	3	3	2	2	2	2	2	2	3	4	4	4	4	4	4	4	4	4	4	4	4
139	2	31	2	4	2	3	2	3	2	3	2	3	2	3	2	2	2	3	2	3	2	3	2	3	2	3	2	3	2	2	2	3	2	3	2	4	3	3	4	3	4	3	3	4	3	4	3	4	3
140	2	30	2	4	2	2	3	2	3	2	2	3	2	3	2	3	2	3	2	3	2	3	3	3	3	2	3	3	3	3	2	3	3	2	3	4	3	3	3	4	3	3	4	3	4	3	4	3	3
141	1	26	1	4	4	2	3	3	3	3	3	2	3	3	3	3	3	3	3	3	3	2	2	2	3	2	3	3	3	2	2	2	2	3	2	4	4	4	4	4	4	4	4	4	4	4	4	4	4
142	2	35	1	4	2	1	4	2	3	2	2	3	3	2	3	3	2	2	2	2	3	3	3	3	2	3	3	3	3	3	3	2	2	2	2	2	2	3	4	4	4	4	4	4	4	4	4	4	4
143	2	34	2	4	3	3	3	3	3	3	2	3	3	3	3	3	3	3	3	3	2	2	2	2	2	2	2	2	2	2	2	2	2	2	2	4	4	4	4	4	4	4	4	4	4	4	4	4	4
144	2	39	2	4	3	3	3	3	3	3	2	3	3	3	3	3	3	3	3	3	2	2	2	2	2	2	2	2	2	2	2	2	2	2	2	3	4	4	4	4	4	4	4	4	4	4	4	4	4
145	2	45	2	4	3	3	3	3	3	3	2	3	3	3	3	3	3	3	3	3	2	2	2	2	2	2	2	2	2	2	2	2	2	2	2	4	4	4	4	4	4	4	4	4	4	4	4	4	4
146	2	39	2	4	3	3	3	3	3	3	2	3	3	3	3	3	3	3	3	3	2	2	2	2	2	2	2	2	2	2	2	2	2	2	2	4	4	4	4	4	4	4	4	4	4	4	4	4	4
147	2	28	2	4	2	2	2	2	4	3	2	2	2	1	3	2	2	2	2	2	2	2	2	2	2	2	2	2	2	2	2	2	2	2	2	3	4	5	5	3	4	4	4	4	5	4	5	5	5
148	2	23	1	4	1	1	1	3	3	3	3	3	3	3	3	3	3	3	3	3	3	3	3	3	3	3	3	3	3	3	3	3	3	3	3	4	4	4	5	3	5	4	4	4	5	4	4	4	5
149	2	24	1	4	1	3	3	3	2	2	2	2	2	2	3	3	1	1	2	2	3	2	2	2	3	3	3	3	3	3	3	3	3	3	3	3	3	3	3	3	3	3	3	3	3	3	3	3	3
150	2	27	1	4	1	2	2	3	3	2	1	3	3	2	2	3	2	2	1	2	4	3	3	3	2	3	3	3	3	3	3	3	1	2	3	3	3	4	4	3	3	3	3	3	3	3	3	3	3
151	1	32	1	4	1	2	2	3	3	2	1	3	3	2	2	3	2	2	1	2	3	3	3	2	3	3	3	3	3	3	3	3	3	2	3	3	3	4	4	3	3	3	3	3	3	3	3	3	3
152	2	30	1	2	1	2	2	3	3	2	1	3	3	2	2	3	2	2	1	2	3	3	3	2	3	3	3	3	3	3	3	3	2	3	3	3	3	4	4	3	3	3	3	3	3	3	3	3	3
153	2	24	1	4	1	3	3	3	2	2	2	2	2	2	3	3	2	2	2	2	3	2	2	2	3	3	3	3	3	3	3	3	3	3	3	3	3	3	3	3	3	3	3	3	3	3	3	3	3
154	2	24	1	4	1	3	3	3	2	2	2	2	2	2	3	3	1	1	2	2	3	2	2	2	3	3	3	3	3	3	3	3	3	3	3	3	3	3	3	3	3	3	3	3	3	3	3	3	3
155	2	31	1	4	2	3	3	3	3	3	1	3	2	2	2	3	2	3	1	1	3	3	3	2	2	2	2	2	3	3	3	3	2	2	3	3	4	5	4	3	3	3	4	4	3	4	3	4	4
156	2	25	1	4	1	3	3	4	3	3	2	3	3	4	3	4	4	3	3	3	4	3	3	4	3	4	3	3	4	4	3	3	4	3	3	3	4	4	4	4	4	3	4	4	4	4	4	4	4
157	2	38	2	4	3	3	3	4	3	3	4	3	3	4	4	4	4	4	3	3	3	3	4	4	4	4	4	3	3	3	3	3	3	3	3	4	4	4	3	4	4	4	5	4	4	4	4	5	4
158	1	42	2	4	2	2	3	3	4	3	3	3	3	3	3	3	3	3	3	3	2	2	2	2	2	2	2	3	3	3	2	2	2	2	2	3	4	4	5	5	5	5	4	5	5	5	5	5	5
159	1	32	2	4	2	3	4	3	3	3	3	3	3	3	4	3	3	3	2	3	2	3	2	2	2	2	2	2	2	2	2	2	2	2	2	3	4	5	5	4	4	2	5	5	5	5	5	5	5
160	2	28	1	4	2	3	4	3	3	3	3	3	3	3	3	3	3	3	2	3	2	3	2	2	2	2	2	2	2	2	2	2	2	2	2	3	4	5	5	5	5	5	5	5	5	5	5	5	5
161	1	29	2	4	2	3	4	3	4	4	2	3	3	3	3	3	3	3	4	4	1	1	1	1	2	1	1	1	1	1	1	1	1	1	1	4	4	4	5	5	5	3	4	4	4	5	5	5	5
162	2	35	2	4	3	3	4	4	4	3	3	4	3	2	2	3	2	2	3	3	3	3	3	3	3	3	3	3	3	3	3	3	3	3	3	4	4	4	4	4	4	4	4	4	4	4	4	4	4
163	1	36	1	2	5	3	2	3	3	3	2	3	3	4	3	2	3	3	2	3	3	3	2	3	3	2	2	2	1	2	2	2	1	2	2	3	3	4	4	3	3	4	4	3	4	3	3	4	3
164	1	40	2	2	5	3	2	3	3	3	2	4	3	4	2	4	3	3	2	3	3	2	3	3	2	3	3	3	2	4	3	2	3	2	3	4	4	3	5	4	3	4	3	5	3	4	5	4	3
165	2	31	2	2	1	2	2	2	4	3	2	3	2	2	3	3	3	2	2	2	2	3	3	3	2	2	3	3	3	3	3	2	2	2	3	2	3	5	4	4	4	3	5	5	5	4	5	5	4
166	2	30	2	2	2	1	1	2	3	2	3	2	3	3	2	2	3	3	2	3	3	2	2	3	2	2	2	3	3	2	2	3	3	2	2	3	3	3	3	3	3	3	3	3	3	3	3	3	3
167	2	38	4	2	2	2	3	3	3	3	3	3	3	3	3	3	3	3	4	3	3	3	3	3	3	3	3	3	3	3	3	3	3	3	3	4	4	4	4	4	4	3	4	4	4	4	4	4	4
168	2	40	2	2	2	2	3	3	3	3	3	3	3	3	3	3	3	3	4	3	3	3	3	3	3	3	3	3	3	3	3	3	3	3	3	4	4	4	4	4	4	3	4	4	4	4	4	4	4
169	1	29	2	2	2	3	3	3	3	3	3	3	3	3	3	3	3	3	3	3	3	3	3	3	3	3	3	3	3	3	3	3	3	3	3	4	4	4	4	4	4	4	4	4	4	4	4	4	4
170	2	25	1	2	2	3	3	3	3	3	3	3	3	3	3	3	3	3	2	3	2	2	2	2	2	2	2	2	2	2	2	2	2	2	2	4	4	4	4	4	4	4	4	4	4	4	4	4	4
171	2	32	2	2	1	2	2	3	3	2	2	2	2	2	3	3	2	2	2	2	2	3	3	3	2	2	2	2	2	3	3	3	3	3	3	3	3	3	4	4	4	2	2	2	2	2	3	3	3
172	2	31	1	2	1	1	2	3	4	2	1	2	4	3	1	2	3	2	1	2	3	4	2	3	2	1	3	1	3	1	2	3	2	3	2	2	4	2	4	2	4	2	5	2	4	4	2	4	5
173	2	24	1	2	1	3	3	3	3	3	3	3	3	3	4	3	3	3	2	2	3	3	3	3	2	3	2	3	3	3	2	2	2	2	3	3	5	4	5	5	5	4	5	4	5	5	5	5	5
174	2	26	1	2	2	3	3	2	4	2	2	2	2	1	4	2	1	1	1	1	3	3	2	3	3	3	3	3	3	3	3	3	2	3	3	3	4	5	3	3	4	3	4	5	5	5	5	5	5
175	1	27	2	2	1	1	2	1	2	3	1	2	3	2	3	2	3	1	2	3	2	3	4	2	3	4	2	3	4	3	4	2	3	4	3	4	4	4	4	3	3	3	3	3	3	3	2	2	2
176	1	40	2	2	2	2	3	3	3	3	2	3	3	3	2	3	2	2	3	3	2	3	2	3	2	3	2	2	2	2	2	2	2	2	2	4	4	4	4	4	4	4	4	4	4	4	4	4	4
177	1	42	2	2	2	2	4	3	3	3	3	3	3	3	3	3	3	3	3	3	3	3	3	3	3	3	3	3	3	3	3	3	3	3	3	4	4	4	4	4	4	4	4	4	4	4	4	4	4
178	1	40	2	2	2	1	2	2	3	2	1	2	2	2	2	2	2	2	2	2	2	2	2	2	2	2	2	2	2	2	2	2	2	2	2	3	3	3	3	3	3	3	3	3	3	3	3	3	3
179	1	39	2	2	3	3	2	3	2	3	2	3	2	3	2	3	2	2	2	3	3	2	2	2	3	3	2	3	3	2	2	3	3	2	2	3	4	2	3	4	3	2	3	4	3	3	3	3	4
180	1	34	2	2	2	3	2	2	2	2	2	2	2	2	3	3	2	2	2	2	3	3	3	3	2	3	3	3	3	3	3	3	2	3	3	3	3	3	3	3	3	3	3	3	3	3	3	3	3
181	1	24	1	2	1	2	3	3	3	4	3	4	3	3	4	3	3	3	3	2	3	3	3	2	2	2	3	2	3	3	3	2	2	2	2	4	4	4	3	4	4	4	4	4	4	4	4	4	4
182	1	36	2	2	2	1	2	1	1	2	1	1	1	1	3	1	3	2	2	1	3	2	2	2	1	3	1	2	2	3	4	3	3	2	3	1	3	2	2	1	3	2	3	2	3	2	4	4	3
183	2	32	2	2	1	2	2	2	4	3	2	3	2	2	3	3	3	2	2	2	2	3	3	3	2	2	3	3	3	3	3	2	2	2	3	2	3	5	4	4	4	3	5	5	5	4	5	5	4
184	1	36	2	2	1	2	2	2	4	4	2	3	2	2	3	3	3	2	2	2	2	3	3	3	2	2	3	3	3	3	3	2	2	2	3	2	3	5	4	4	4	3	5	5	5	4	5	5	4
185	1	33	2	2	4	2	3	3	3	3	2	3	2	3	3	2	3	3	3	3	2	2	2	2	2	2	2	3	2	2	2	3	2	2	2	3	4	4	4	4	4	4	3	4	4	4	4	4	4
186	1	28	2	2	3	2	3	3	3	3	3	3	2	2	3	3	2	3	3	3	3	4	4	2	3	3	3	3	3	3	3	3	2	3	3	3	3	3	3	3	3	3	3	3	3	3	3	4	4
187	1	37	2	2	4	3	3	4	4	4	3	4	3	2	4	4	3	4	3	2	2	3	3	2	3	3	3	2	3	4	4	4	3	2	3	4	4	3	2	3	4	3	3	4	3	3	4	2	5
188	2	27	1	2	2	3	3	3	3	3	2	3	3	2	3	3	3	3	2	2	3	2	3	2	3	2	2	3	3	3	3	3	2	3	2	3	3	3	3	3	3	4	4	4	4	4	3	3	4
189	2	34	1	2	2	2	4	3	3	3	3	4	3	3	2	3	2	3	3	2	3	3	3	2	3	3	2	3	2	3	3	2	2	2	3	2	3	5	5	4	4	3	5	5	5	5	5	5	5
190	2	30	2	2	2	2	2	3	3	3	2	2	3	2	2	3	3	2	2	2	2	3	3	2	2	2	2	3	3	3	2	2	2	2	3	3	3	3	4	4	4	4	4	3	4	4	4	4	4
191	1	25	1	2	2	3	3	3	3	3	2	3	3	2	2	2	3	3	2	2	2	2	2	2	2	2	2	2	2	2	2	2	2	2	2	3	3	4	3	4	4	3	3	4	4	4	4	3	4
192	2	23	1	2	1	4	4	4	4	4	4	4	4	4	3	4	3	4	2	3	3	1	1	2	2	2	2	2	2	2	2	2	2	2	2	5	5	5	4	5	5	5	4	4	4	4	4	5	5
193	2	30	2	2	3	2	3	3	3	3	2	3	2	2	3	3	2	3	2	2	3	3	3	2	3	3	3	3	3	3	3	3	3	3	3	2	3	4	4	4	4	4	4	4	4	4	4	4	4
194	2	28	1	2	2	2	4	3	4	3	2	3	3	2	4	4	2	2	2	2	2	2	2	3	2	3	3	2	2	2	2	2	2	2	2	3	3	4	4	4	4	4	4	4	4	4	4	4	4
195	2	25	1	2	1	2	3	3	3	2	2	3	2	1	4	3	2	3	3	2	3	3	3	2	2	3	3	2	2	3	3	2	2	2	3	2	3	4	4	4	4	4	4	4	4	4	4	4	4
196	1	35	2	2	3	2	3	2	2	3	3	3	4	3	3	3	3	3	3	3	3	3	3	3	3	3	3	3	3	3	3	3	3	3	3	4	4	4	4	3	4	4	3	4	3	4	4	4	4
197	1	35	2	2	4	2	3	3	3	4	4	4	3	3	3	4	4	4	2	2	3	3	2	2	4	4	4	3	3	3	4	2	2	2	2	3	3	4	4	3	3	4	3	3	3	4	3	3	5
198	1	40	2	2	5	2	2	3	3	4	4	3	3	3	4	3	3	2	1	2	3	2	3	4	3	3	3	3	3	3	4	3	3	2	2	3	4	4	5	5	5	4	4	4	4	2	2	3	3
199	1	30	2	2	5	2	2	4	4	3	3	4	3	3	4	3	3	3	3	3	3	3	3	3	3	4	3	3	3	4	4	4	4	4	3	4	4	4	4	4	3	3	4	4	4	3	3	4	4
200	1	33	2	2	2	3	3	3	3	3	3	3	2	2	3	2	3	3	2	3	3	3	4	3	3	4	3	4	3	3	4	2	3	4	3	4	4	4	4	5	5	5	4	3	5	4	5	3	5
201	1	28	1	2	2	1	2	1	2	2	1	1	1	1	3	3	2	2	1	1	2	2	2	2	1	3	3	2	3	3	3	3	1	2	3	2	3	3	3	3	3	3	3	3	3	3	3	3	3
202	1	25	1	2	1	2	2	3	3	3	3	2	2	2	3	2	3	3	2	2	3	3	3	3	2	2	2	2	2	3	3	3	3	3	3	3	3	3	3	3	3	3	3	3	4	4	4	4	2
203	1	31	2	2	2	2	2	3	3	3	3	3	3	3	3	4	3	2	3	2	1	4	4	3	3	4	3	3	3	3	3	3	3	2	3	2	4	4	4	4	4	4	4	5	5	5	5	5	4
204	1	32	2	2	4	2	1	1	2	1	3	3	4	4	1	1	2	4	3	3	3	3	4	4	3	3	2	2	4	1	1	2	3	4	2	4	4	4	5	5	4	4	3	3	4	4	4	4	4
205	1	36	2	2	4	3	3	3	3	3	3	3	3	3	3	3	3	3	3	3	3	3	3	3	3	3	3	3	3	3	3	3	3	3	3	3	3	3	3	3	3	3	3	3	3	3	3	3	3
206	1	27	1	2	1	4	4	4	4	4	4	4	4	4	4	4	2	4	3	3	3	3	3	3	3	3	3	3	3	3	3	3	3	3	3	3	3	3	4	4	4	4	4	4	5	5	5	5	2
207	1	29	1	2	1	4	4	4	4	4	4	4	4	4	4	4	2	4	3	3	3	3	3	3	3	3	3	3	3	3	3	3	3	3	3	3	3	3	4	4	4	4	4	4	5	5	5	5	3
208	1	29	1	2	1	4	4	4	4	4	4	4	4	4	4	4	2	4	3	3	3	3	3	3	3	3	3	3	3	3	3	3	3	3	3	3	3	3	4	4	4	4	4	4	5	5	5	5	3
209	1	30	2	2	3	3	2	3	3	2	3	2	2	2	2	3	3	3	2	2	2	2	2	2	2	2	3	3	3	2	2	3	2	2	3	3	2	3	3	3	3	3	3	3	3	3	3	3	3
210	1	29	1	2	1	4	4	4	4	4	4	4	4	4	4	4	2	4	3	3	3	3	3	3	3	3	3	3	3	3	3	3	3	3	3	3	3	3	4	4	4	4	4	4	5	5	5	5	2
211	2	35	2	2	3	2	3	2	2	2	3	2	2	2	2	2	2	2	2	2	2	2	2	2	2	2	2	2	2	2	2	2	1	2	2	3	3	3	3	3	3	3	3	3	3	3	3	4	4
212	1	45	2	2	4	2	4	4	4	4	2	4	3	2	4	4	2	3	3	3	3	3	3	3	3	3	3	3	3	3	3	1	1	2	1	4	4	4	4	4	4	4	4	4	4	4	4	4	4
213	2	33	2	2	4	2	3	3	3	2	2	2	2	2	3	3	2	2	2	2	3	3	3	3	3	3	3	3	3	3	3	3	3	3	3	2	3	5	4	3	4	2	3	4	4	4	4	4	4
214	1	30	2	2	4	2	3	3	3	3	3	3	3	3	3	3	3	3	3	3	3	4	4	2	3	3	3	3	3	3	3	3	2	3	3	3	3	3	3	3	3	3	3	3	3	3	3	4	4
215	1	28	1	2	1	4	3	4	3	3	2	4	2	2	1	3	1	2	3	2	3	1	3	2	4	3	2	3	4	2	4	2	4	2	4	5	4	5	3	3	4	5	4	4	3	3	4	5	5
216	1	28	2	2	3	2	3	3	3	3	2	2	3	3	3	2	2	2	2	2	2	3	2	2	2	3	2	3	2	3	3	3	2	2	3	3	3	3	3	3	3	3	3	4	4	4	4	4	4
217	1	25	1	2	1	2	3	2	3	2	3	2	3	2	3	2	3	2	2	3	2	3	2	3	2	3	2	3	2	3	2	3	2	3	2	3	4	3	3	3	3	3	3	3	3	4	4	4	4
218	1	27	1	2	1	3	3	3	3	3	3	3	3	3	3	3	3	3	3	3	3	3	3	3	3	3	3	3	3	3	3	3	3	3	3	4	4	4	4	4	4	4	4	4	4	4	4	4	4
219	1	35	2	1	5	2	3	2	3	2	3	2	3	2	3	2	3	2	2	3	2	3	2	3	2	3	2	3	2	3	2	3	2	3	2	3	4	3	4	3	4	3	4	3	4	3	4	3	4
220	1	25	1	1	1	2	2	2	2	2	2	2	2	2	2	2	2	2	2	2	2	2	2	1	2	1	2	3	1	3	3	3	1	2	3	2	3	3	3	3	3	3	3	3	3	3	3	3	3
221	1	37	2	1	2	3	4	3	3	4	3	4	4	4	3	4	4	4	1	1	4	4	4	1	1	3	3	2	3	3	2	3	2	2	3	3	4	4	4	4	4	4	4	4	4	4	4	4	4
222	1	24	1	1	1	3	3	3	3	3	3	3	2	3	3	3	2	3	3	3	3	3	3	3	3	3	3	3	3	3	3	4	3	3	3	4	4	4	5	4	4	5	4	4	4	4	4	4	4
223	1	28	1	1	2	2	1	2	4	2	2	2	2	2	2	2	2	2	3	2	2	2	2	2	2	2	2	2	2	2	2	2	2	2	2	3	3	3	3	3	3	3	3	3	3	3	3	3	3
224	2	30	1	1	2	3	3	3	3	4	3	2	3	4	2	2	3	3	2	3	3	3	4	2	3	4	2	3	3	3	2	3	3	4	2	4	4	4	4	5	4	5	5	5	4	4	4	5	4
225	2	24	1	1	1	2	3	2	2	2	3	2	2	2	2	3	2	3	2	3	2	2	3	2	3	2	3	2	3	2	3	2	2	2	3	2	3	4	2	3	4	2	3	4	3	3	3	3	4
226	2	30	1	1	2	2	4	2	4	1	1	3	2	2	3	3	2	3	2	2	2	2	2	2	2	2	2	2	2	2	2	2	2	2	2	3	4	5	4	4	4	3	4	4	4	4	4	4	4
227	2	30	2	1	3	1	4	1	3	1	1	1	1	1	1	1	1	1	1	1	1	3	3	3	4	4	4	4	4	4	4	4	4	4	4	5	4	4	4	5	5	4	4	5	4	4	3	4	4
228	2	38	2	1	3	2	2	3	4	3	2	3	2	2	3	3	2	3	3	2	3	3	3	3	3	3	3	3	3	3	3	3	3	3	3	2	4	4	4	4	3	3	3	4	4	4	4	4	4
229	2	32	2	1	3	2	3	3	2	2	2	2	2	2	2	2	2	2	2	2	2	2	2	2	2	2	2	2	2	2	2	2	2	2	2	2	3	3	3	3	3	3	3	3	3	3	3	3	3
230	2	38	2	5	4	2	4	3	2	2	2	3	2	2	3	2	2	2	3	1	3	2	2	3	3	2	3	2	3	3	3	3	2	3	2	2	3	5	5	4	4	2	4	4	3	4	4	4	4
231	2	36	2	5	2	1	2	2	3	3	2	2	2	2	3	2	2	2	2	2	3	3	3	2	2	2	2	2	2	2	2	2	2	2	2	3	3	3	3	3	3	3	3	3	3	3	3	3	3
232	1	27	1	5	3	1	3	3	3	3	2	2	2	2	4	3	2	2	2	2	3	3	3	2	2	2	3	2	2	2	3	2	2	3	2	2	5	5	5	4	4	4	5	5	4	4	5	5	4
233	2	37	2	5	2	2	3	3	3	3	2	3	2	2	2	3	2	3	1	1	2	4	4	3	2	3	3	3	3	3	4	4	2	2	2	3	4	4	4	4	4	4	4	4	4	4	4	5	5
234	2	24	1	5	2	3	4	4	4	3	3	4	4	2	3	3	2	3	3	3	2	3	3	2	2	2	3	2	3	2	3	2	2	3	3	3	4	4	4	4	3	4	4	4	5	5	4	5	5
235	1	28	1	5	1	2	4	3	3	3	1	4	3	2	2	2	2	3	2	1	1	1	1	1	1	1	1	1	1	1	1	1	1	1	1	4	4	4	4	4	4	4	4	4	4	4	4	4	4
236	2	28	1	1	1	3	3	4	4	4	3	3	3	3	4	4	3	3	2	3	2	3	3	3	2	2	2	3	2	3	3	2	2	2	3	3	4	2	3	5	3	4	2	4	3	3	2	4	3
237	2	25	1	1	1	3	4	3	4	3	4	3	4	3	4	3	4	3	4	3	3	3	3	2	3	3	4	3	2	3	4	3	2	3	3	4	4	4	4	4	4	3	4	4	4	3	4	4	4
238	1	30	2	1	2	3	3	3	3	2	4	3	2	4	3	2	2	2	2	3	4	4	4	3	3	2	2	2	3	3	3	3	3	2	3	3	3	3	3	3	4	4	4	4	5	4	4	4	2
239	2	25	1	1	1	2	3	3	3	2	1	2	2	2	3	3	2	3	2	2	3	3	3	3	2	3	3	3	3	3	3	3	2	2	3	3	3	5	4	4	4	4	3	4	4	3	5	4	4
240	1	30	1	1	2	3	3	3	2	4	3	4	3	3	3	3	4	3	3	3	3	2	3	4	3	4	3	4	3	4	3	4	3	2	3	3	3	3	3	3	3	3	3	3	3	3	3	3	3
241	2	28	2	1	1	3	4	3	4	3	2	3	3	2	2	3	2	2	1	2	2	3	3	3	3	3	2	3	3	3	2	2	1	2	2	2	4	4	5	4	5	4	4	4	4	4	4	4	4
242	2	30	2	1	3	2	4	3	4	2	1	3	3	2	3	3	2	3	2	2	2	3	2	2	1	3	3	2	2	2	1	2	1	1	2	4	5	5	5	5	5	5	5	5	5	5	5	5	5
243	2	29	2	1	3	2	3	4	4	3	2	3	3	2	3	3	2	3	3	2	2	2	3	2	2	2	2	2	3	2	2	2	1	1	2	3	4	5	5	5	4	4	4	4	4	4	4	4	4
244	2	28	1	1	1	2	2	1	2	2	1	3	2	2	1	2	2	2	1	2	3	3	3	3	2	3	3	2	2	3	3	3	3	3	3	2	4	4	4	3	4	4	4	3	4	4	4	4	3
245	2	24	1	1	1	3	3	3	3	3	3	3	3	3	3	3	3	3	3	3	3	3	3	3	3	3	3	3	3	3	3	3	3	3	3	3	3	4	4	4	4	4	4	4	4	4	4	4	4
246	2	31	2	1	2	2	1	1	1	1	2	4	3	3	4	4	3	3	3	3	3	2	1	1	1	1	1	1	1	1	1	1	1	1	1	3	3	5	5	5	5	5	5	5	5	5	5	5	5
247	1	24	1	1	2	3	3	3	3	2	2	3	2	2	3	2	3	3	2	2	3	3	3	3	3	3	3	3	3	3	3	3	2	3	3	3	3	3	4	3	4	3	4	3	4	2	3	4	3
248	2	40	2	1	4	3	3	3	3	3	3	3	3	3	3	3	3	3	2	2	3	3	3	3	3	3	3	3	3	3	3	3	3	3	3	4	4	4	4	4	5	5	4	4	4	4	5	5	4
249	2	52	3	1	1	2	3	3	3	3	3	3	2	2	3	3	1	2	2	2	2	3	3	2	2	3	2	2	2	2	2	2	1	2	2	2	4	4	5	4	3	2	4	4	5	5	4	5	4
250	1	36	2	1	2	2	2	3	3	3	3	3	3	3	3	3	3	3	3	3	2	3	2	3	3	3	2	3	2	3	3	3	3	3	3	3	4	5	5	4	5	4	4	4	4	4	4	4	4
251	1	28	1	1	1	3	4	4	4	3	3	3	2	3	2	3	3	3	2	2	2	3	3	3	2	3	3	2	3	3	2	3	2	2	3	3	4	4	4	4	4	4	4	4	4	4	4	4	4
252	1	28	1	1	1	3	4	3	3	3	2	2	3	2	3	3	2	2	2	2	2	3	3	2	3	3	3	3	2	3	2	2	2	2	2	3	4	4	4	4	4	4	4	4	4	4	4	4	4
253	2	23	1	1	1	2	3	3	3	3	2	3	2	2	3	3	2	3	2	2	3	3	3	2	2	2	2	2	2	2	2	2	2	2	2	4	4	4	4	4	4	2	4	4	4	4	4	4	4
254	1	44	2	1	3	3	3	3	3	3	2	3	3	3	3	3	2	2	2	2	3	3	3	3	2	3	3	3	3	3	3	2	2	2	3	4	4	4	3	4	3	4	3	4	4	3	4	3	4
255	1	26	1	1	1	2	4	3	2	3	3	3	3	2	2	3	2	2	3	2	3	3	3	2	3	2	3	3	3	3	3	3	2	2	3	4	4	4	4	5	4	4	4	5	4	4	5	5	5
256	2	26	1	1	1	2	2	2	3	3	3	3	3	3	3	3	2	3	2	2	2	2	2	2	2	2	2	2	2	2	2	2	2	2	2	3	4	5	4	5	4	4	4	5	5	4	4	4	4
257	1	27	1	2	1	3	3	2	3	3	2	3	2	1	4	1	3	2	2	3	1	3	2	3	1	1	3	2	3	2	2	3	4	1	2	3	4	2	4	3	2	4	4	3	3	4	3	4	2
258	1	27	1	2	1	3	3	2	3	3	2	3	2	1	4	1	3	2	2	3	1	3	2	3	1	1	3	2	3	2	2	3	4	1	2	3	4	2	4	3	2	4	4	3	3	4	3	4	2
259	1	33	2	2	4	2	4	4	4	2	1	3	2	1	2	3	1	3	2	2	4	3	3	2	2	4	3	2	3	2	2	2	2	3	3	3	3	5	5	3	5	5	5	5	5	4	5	5	5
260	1	30	1	2	1	3	3	3	3	3	3	3	3	3	3	3	3	3	3	3	3	3	3	3	3	3	3	3	3	3	3	3	3	3	3	3	3	3	4	4	4	4	4	3	4	4	4	4	4
261	1	30	1	2	1	3	3	3	3	3	3	3	3	3	3	3	3	3	3	3	3	3	3	2	2	2	2	2	3	3	2	3	3	2	3	3	3	4	4	4	4	4	4	3	4	4	3	4	3
262	1	30	2	2	1	2	3	4	3	3	2	3	2	2	2	3	2	2	3	3	3	3	3	2	3	3	3	3	3	3	2	2	2	3	3	3	4	4	5	4	5	5	4	4	4	4	4	4	4
263	1	28	2	2	1	2	4	4	4	3	2	3	2	2	4	4	2	2	3	2	3	3	2	2	2	2	2	2	2	2	2	3	1	2	3	3	3	5	5	4	3	3	4	4	5	4	3	5	5
264	2	50	2	2	1	2	3	3	3	2	2	2	2	2	3	2	2	2	2	2	3	3	3	3	3	3	3	3	3	3	3	3	3	3	3	3	3	3	3	3	3	3	3	3	3	3	3	3	3
265	1	42	2	2	4	2	2	3	3	2	3	3	3	2	2	3	3	2	2	3	3	3	2	2	3	3	3	2	3	3	2	3	3	2	2	3	3	4	4	4	4	4	3	3	3	4	4	3	4
266	1	42	2	2	4	3	4	4	4	3	2	4	2	3	2	3	2	3	3	2	2	3	3	2	3	3	3	2	3	3	1	3	2	2	3	4	4	4	4	3	3	4	4	4	4	4	4	4	4
267	1	45	2	2	5	3	2	3	3	2	3	3	3	2	3	3	3	3	3	3	3	3	2	3	3	2	3	3	3	2	3	3	3	3	3	4	4	3	4	4	5	5	4	5	4	4	4	4	4
268	2	29	1	1	2	3	3	3	3	2	3	3	3	3	3	2	3	3	3	4	3	3	4	3	4	4	4	4	4	3	3	3	3	4	4	4	4	3	4	4	4	4	4	4	4	3	4	3	4
269	1	35	2	1	3	3	3	3	3	2	2	3	2	2	3	2	3	3	3	2	3	3	3	2	3	3	3	2	3	3	3	3	2	3	3	4	3	4	3	4	4	4	3	4	3	4	4	4	3
270	1	42	2	1	4	3	3	3	3	3	3	3	3	3	3	3	3	3	3	2	3	3	3	3	3	3	3	3	3	3	3	3	3	3	3	3	3	3	3	3	3	2	3	3	3	4	4	4	4
271	2	36	2	1	4	3	3	3	4	3	2	4	2	2	3	3	2	3	2	2	3	3	3	3	3	3	3	3	3	3	3	3	2	3	3	3	4	4	4	3	4	3	3	3	4	4	4	4	4
272	2	27	1	6	1	1	3	2	3	2	2	2	2	2	1	2	2	2	1	2	2	2	2	2	2	3	3	3	3	3	3	3	2	3	2	2	4	4	5	4	4	4	4	4	4	3	4	4	4
273	2	53	2	6	4	2	1	1	1	2	2	2	3	2	2	1	2	2	2	1	1	2	3	2	3	2	3	2	3	2	3	2	3	2	3	3	3	4	4	4	4	4	4	4	4	4	4	4	4
274	2	25	1	6	1	2	2	3	3	3	2	2	3	3	2	2	3	2	2	2	2	3	3	3	3	3	3	3	3	3	3	2	2	2	2	2	3	4	3	3	3	2	4	4	4	4	3	4	3
275	2	32	2	6	3	2	3	3	3	2	1	3	2	2	2	3	1	2	1	1	2	3	3	3	2	3	2	3	3	3	3	2	2	2	2	2	4	4	4	3	4	4	3	4	4	3	4	4	4
276	2	25	1	6	3	2	4	4	4	4	3	3	3	1	4	4	2	3	1	2	4	4	3	3	3	3	4	3	2	2	3	2	2	2	3	3	5	5	4	4	4	4	4	4	4	4	4	4	4
277	2	52	2	2	4	2	3	3	3	3	2	3	3	2	2	3	2	2	2	2	3	3	3	3	1	3	2	2	2	3	3	2	1	1	1	4	4	5	5	4	5	4	5	4	5	5	5	5	5
278	1	40	2	2	5	2	3	1	3	1	1	2	1	3	2	3	1	1	1	1	4	3	3	3	4	3	3	4	3	3	3	4	2	3	3	2	3	5	4	3	4	1	3	3	3	4	4	4	3
279	1	43	2	2	4	2	4	3	3	2	2	3	3	2	2	3	2	2	2	3	3	3	3	2	2	2	2	2	2	3	3	2	1	2	2	3	5	4	4	4	4	4	4	3	5	4	4	4	5
280	1	45	2	2	3	3	3	3	3	3	3	3	3	3	3	3	3	3	3	3	3	3	3	3	3	3	3	3	3	3	3	3	3	3	3	4	4	4	4	4	4	4	4	4	4	4	4	4	4
281	1	34	2	2	5	3	3	3	3	3	3	3	3	3	3	3	3	3	2	2	3	3	3	3	3	3	3	3	3	3	3	2	1	3	3	3	4	4	5	5	3	4	4	4	4	4	4	4	4
282	2	33	2	2	3	2	3	3	4	2	2	4	2	3	2	4	2	4	2	2	3	3	3	2	1	3	2	3	3	3	3	2	2	2	3	3	3	4	3	3	2	4	3	3	2	3	4	3	3
283	2	33	1	2	4	2	3	3	4	3	3	4	3	3	2	3	3	3	2	3	2	4	4	4	2	4	3	4	4	4	4	2	1	1	3	3	4	5	4	4	5	5	5	5	5	5	5	5	5
284	2	32	2	2	4	2	1	3	3	2	2	3	2	2	1	2	1	2	2	2	2	3	3	3	3	3	3	3	2	3	2	3	2	3	3	1	3	3	4	3	4	4	3	3	4	3	4	4	3
285	2	36	2	1	4	1	4	3	3	3	2	3	2	3	3	2	1	2	1	1	4	4	4	4	4	4	4	4	4	4	3	3	2	3	3	2	4	4	5	3	4	5	4	4	3	4	5	4	4
286	2	38	2	1	4	2	2	2	4	4	2	3	2	3	2	3	2	2	2	3	2	2	1	2	1	1	1	1	1	2	2	1	1	2	2	3	4	4	4	4	4	4	4	4	4	4	4	4	4
287	1	44	2	1	4	1	3	3	4	4	4	3	3	2	2	3	1	2	3	2	3	2	3	2	3	2	3	2	3	2	3	2	3	2	3	4	3	4	4	4	4	3	4	4	5	5	3	5	4
288	2	25	1	2	1	1	4	3	3	2	2	3	3	2	4	3	2	3	2	1	3	4	4	4	2	4	3	3	3	3	3	3	2	3	4	2	2	4	4	3	4	4	3	4	4	4	4	4	2
289	1	31	2	2	3	4	3	4	4	4	3	3	3	3	3	3	3	3	3	3	3	3	3	3	3	3	3	3	3	3	3	3	3	3	3	4	4	4	4	4	4	4	4	4	4	4	4	4	4
290	1	28	1	2	2	3	2	3	3	3	3	3	3	3	3	3	3	3	3	3	3	3	3	3	3	3	3	3	3	3	3	3	3	3	3	4	4	4	4	4	4	4	4	4	4	4	4	4	4
291	1	30	2	2	3	2	3	3	2	3	3	2	2	3	3	2	2	3	2	3	3	3	2	2	3	2	3	3	2	2	3	2	2	3	3	3	2	2	1	2	2	3	4	2	2	4	3	3	4
292	2	48	2	2	4	3	3	2	3	2	3	3	2	3	2	3	3	3	3	3	3	2	2	2	3	3	3	2	2	2	3	3	3	3	3	3	4	4	3	3	3	3	4	4	3	3	3	4	3
293	2	36	2	2	3	1	2	3	3	4	3	3	3	3	2	4	3	3	3	3	3	4	3	3	3	3	3	4	3	4	2	2	1	2	3	3	4	5	5	5	4	4	5	4	5	4	4	4	4
294	1	41	2	2	3	2	2	3	3	2	2	3	2	2	3	3	2	2	2	2	3	3	3	3	3	3	3	3	3	3	2	3	2	3	3	3	4	4	4	3	4	5	5	4	5	4	4	4	4
295	1	40	2	2	3	1	1	1	1	1	1	2	1	1	2	2	1	3	2	1	2	2	2	2	2	2	2	2	2	2	2	4	2	2	2	2	4	5	4	3	3	3	4	4	4	4	4	4	4
296	1	42	2	2	2	2	3	2	3	3	3	3	3	2	3	3	3	3	2	2	3	3	3	3	3	3	3	3	3	3	3	3	3	3	3	3	3	4	4	4	4	5	4	4	4	4	4	4	4
297	1	35	2	2	4	2	1	2	3	3	3	3	1	1	4	2	2	2	2	3	3	2	3	3	2	2	3	3	2	2	2	3	3	2	2	3	4	5	5	4	4	2	4	4	5	4	3	5	4
298	1	36	2	2	4	1	3	1	3	2	3	2	2	2	3	2	2	1	2	3	3	2	2	2	3	3	2	2	3	2	2	3	3	2	2	3	2	2	4	3	4	3	3	4	3	3	4	3	3
299	1	54	2	2	4	3	4	4	4	3	3	4	3	2	3	4	3	3	3	3	4	3	3	4	3	3	3	4	3	3	3	4	3	3	3	3	4	3	5	4	4	4	4	3	4	4	4	4	4
300	1	42	2	2	4	2	1	3	3	2	2	3	3	2	3	3	1	3	1	1	3	4	1	2	2	3	3	3	1	3	4	2	1	1	2	1	2	5	5	4	4	4	4	4	4	4	5	4	3
301	2	32	2	1	3	2	2	3	4	3	2	3	2	2	2	3	2	3	2	2	2	2	2	3	3	2	2	2	2	3	2	2	2	2	2	3	5	5	5	5	4	5	4	3	5	5	4	5	4
302	1	31	2	1	2	3	3	2	3	3	2	3	3	2	2	3	2	2	2	3	2	2	3	2	2	2	2	2	3	3	2	2	1	2	2	4	4	4	4	4	4	4	4	4	4	4	4	4	4
303	2	26	1	1	2	3	4	3	4	4	2	4	3	3	3	3	3	3	3	3	2	3	3	3	2	2	2	2	2	2	2	2	2	2	2	4	5	5	5	4	4	4	5	5	5	4	5	4	5
304	2	34	2	1	3	2	3	3	3	3	2	3	3	2	4	4	3	3	2	2	3	3	3	3	2	3	2	3	3	4	4	3	3	4	3	4	4	4	3	3	4	4	4	5	5	5	5	5	5
305	2	36	2	1	3	2	3	3	3	2	1	2	2	2	3	3	3	3	3	3	2	2	2	2	2	2	2	2	2	2	2	2	2	2	2	4	4	4	4	4	4	4	4	4	4	4	4	4	4
306	2	29	1	1	2	3	3	3	3	3	3	3	3	3	3	3	3	3	3	3	2	2	2	2	2	2	2	2	2	2	2	2	2	2	2	4	4	4	4	4	4	4	4	4	4	4	4	4	4
307	1	48	2	1	5	3	3	3	3	3	3	3	3	3	3	3	3	3	3	3	3	3	2	2	2	2	3	3	3	2	2	2	2	2	3	4	4	4	4	4	4	4	4	4	4	4	4	4	4
308	2	42	2	1	5	3	3	3	3	3	3	3	3	3	3	3	3	3	3	3	3	3	2	2	2	2	3	3	3	2	2	2	2	2	3	4	4	4	4	4	4	4	4	4	4	4	4	4	4
309	2	43	2	1	4	2	3	3	3	2	2	3	3	2	3	3	2	2	2	2	3	3	2	3	2	3	3	3	3	3	2	2	2	2	3	3	4	3	4	3	4	4	4	4	4	4	3	3	4
310	2	30	2	1	2	3	3	3	4	3	3	3	3	3	4	3	4	2	3	3	2	2	3	3	2	2	2	2	3	3	3	2	2	2	2	4	4	4	4	4	4	4	4	4	4	4	4	4	4
311	2	23	2	1	3	2	4	3	4	3	2	4	3	2	4	4	3	3	2	3	3	3	2	2	1	3	1	3	4	1	2	1	1	1	3	3	4	5	4	4	4	4	4	4	4	4	4	3	4
312	2	29	2	1	3	3	3	3	3	3	2	3	3	3	3	3	3	3	3	3	2	3	3	2	2	3	3	2	3	3	3	2	2	3	2	3	3	4	3	3	3	3	3	3	4	3	4	4	4
313	2	55	2	1	5	2	3	3	4	4	2	3	3	3	4	3	3	3	3	3	3	3	2	2	2	3	3	2	3	1	2	1	2	2	2	5	5	5	5	5	5	5	5	5	5	5	5	5	5
314	2	31	2	1	3	2	4	3	4	4	3	2	3	3	3	3	3	3	3	3	3	3	3	3	3	3	3	4	3	3	3	2	2	3	2	4	4	4	4	4	4	4	4	4	4	4	4	4	4
315	2	25	1	1	1	3	4	4	3	3	3	4	4	3	3	4	3	3	3	3	2	3	2	2	2	2	2	2	2	2	3	2	2	2	2	3	4	4	4	4	4	5	5	4	5	5	4	4	4
316	1	26	1	1	1	3	3	3	3	3	2	3	3	2	3	2	3	3	3	2	2	3	3	3	3	3	2	3	3	3	3	2	2	3	3	3	4	3	4	4	4	4	3	4	4	4	4	3	4
317	2	28	1	1	1	2	2	2	3	2	2	2	1	1	2	2	1	2	1	1	2	2	2	2	2	2	2	2	1	1	2	2	2	2	2	2	4	5	5	3	2	4	4	4	4	4	4	4	4
318	2	26	1	1	1	2	4	3	4	3	2	3	3	2	4	4	1	1	1	2	4	4	4	2	1	4	4	1	4	3	4	1	1	3	4	3	4	4	4	3	4	4	4	4	4	4	4	4	4
319	2	34	2	1	3	1	3	3	3	3	3	3	3	2	3	3	2	3	3	3	3	3	3	3	3	3	2	3	3	3	3	3	2	3	3	3	3	3	5	3	4	3	4	4	4	4	4	4	4
320	2	26	1	1	1	2	3	3	4	4	2	3	3	2	2	3	2	2	2	2	2	2	2	2	2	2	1	2	2	3	2	1	1	1	1	3	4	4	4	4	4	4	4	4	5	4	4	4	4
321	2	25	1	1	1	3	3	3	3	3	3	3	3	3	3	3	3	3	3	3	2	2	2	2	2	2	2	2	2	2	2	2	2	2	2	4	4	4	4	4	4	4	4	4	4	4	4	4	4
322	1	32	2	1	3	2	3	3	2	3	2	2	3	3	3	2	2	3	2	2	3	3	4	2	2	2	2	3	3	2	1	2	3	2	3	2	3	3	3	4	4	4	3	2	3	4	3	4	3
323	1	39	2	1	3	2	4	3	3	2	3	2	2	2	2	3	2	2	2	2	3	3	2	3	3	3	3	3	3	3	3	3	3	3	3	3	4	4	4	4	4	4	4	4	5	5	4	4	4
324	1	30	2	1	3	2	3	3	4	1	2	2	2	2	3	2	1	1	1	1	1	2	4	3	3	3	3	3	3	3	3	3	3	3	3	3	3	3	3	4	3	3	4	3	4	3	4	3	3
325	2	45	2	1	3	2	3	4	4	3	2	3	3	2	2	4	4	2	2	2	3	3	2	2	2	2	2	2	2	3	3	3	1	2	2	3	4	4	4	3	4	5	4	4	5	4	4	4	5
326	2	35	2	1	4	3	3	3	3	3	2	3	2	2	3	3	3	3	3	3	3	3	3	3	3	3	3	3	3	3	3	3	3	3	3	4	4	4	4	4	4	4	4	4	4	4	4	4	4
327	1	42	2	1	4	1	3	3	3	3	2	2	2	2	2	3	2	2	2	2	2	3	3	3	2	3	3	3	3	3	3	3	2	3	2	2	3	4	4	4	4	4	4	4	4	4	4	4	4
328	2	23	1	1	1	2	4	2	4	3	2	4	3	3	3	3	3	3	3	3	2	2	2	2	2	2	2	2	2	2	2	2	2	2	2	3	4	5	5	5	5	5	4	5	5	5	5	5	5
329	2	45	1	1	2	2	3	3	3	3	3	3	3	3	3	3	3	2	2	2	3	3	3	3	3	3	3	3	3	3	3	2	2	2	2	3	4	4	4	4	3	4	4	4	4	3	4	4	4
330	2	30	2	1	2	3	3	3	3	3	1	3	3	2	2	2	2	2	3	2	2	2	3	2	3	2	3	1	2	3	2	2	2	2	2	2	4	4	4	4	4	4	4	4	3	4	4	4	3
331	1	46	2	1	3	2	3	2	3	3	3	3	2	3	3	4	3	2	3	2	3	1	2	3	3	3	3	3	2	3	3	3	3	3	3	3	5	4	4	3	4	4	4	4	3	4	4	3	4
332	2	46	2	1	3	2	3	3	4	3	3	3	2	2	2	3	2	2	2	2	3	3	4	3	2	3	3	1	2	3	3	3	2	2	2	3	3	4	4	3	5	5	4	5	5	4	5	4	4
333	2	25	1	2	1	2	3	3	3	3	3	3	3	3	3	3	3	3	3	3	3	3	3	3	3	3	3	3	3	3	3	3	3	3	3	2	4	4	4	4	4	4	4	4	4	4	4	4	4
334	1	47	2	2	5	2	2	2	3	3	2	3	2	3	3	3	2	4	2	2	3	3	3	3	3	3	3	3	3	3	3	3	3	3	3	4	4	4	3	4	3	4	3	4	4	4	4	4	3
335	1	38	2	2	3	3	3	3	4	2	1	2	3	3	3	3	2	2	3	2	2	2	1	3	2	3	2	2	2	2	2	2	2	2	2	3	4	5	5	4	5	4	5	4	5	4	4	4	4
336	1	39	2	2	3	2	4	3	4	3	2	3	2	2	3	3	2	3	1	2	3	3	3	4	4	4	3	3	3	3	4	3	2	3	3	2	3	3	4	4	4	4	4	4	4	4	4	4	4
337	1	30	1	2	3	2	3	3	3	3	2	3	3	3	3	3	2	3	4	4	3	3	3	2	3	3	2	1	3	3	1	2	2	2	2	5	5	5	5	5	5	5	5	5	5	5	5	5	5
338	2	33	2	2	3	1	3	3	3	3	2	3	2	2	3	3	2	2	2	2	3	3	3	3	2	3	3	3	3	3	3	2	3	3	3	1	3	3	3	3	4	3	3	3	3	3	3	3	3
339	1	27	1	2	1	2	3	3	3	3	4	3	2	1	1	3	1	1	2	1	3	2	3	3	2	2	2	3	3	3	4	3	3	2	2	2	5	5	5	4	5	4	5	5	5	4	5	4	4
340	2	54	2	2	4	1	3	2	3	3	2	3	2	1	4	3	1	2	1	2	2	2	3	3	3	3	3	3	3	3	3	2	2	2	2	2	4	5	4	4	4	4	4	4	4	4	4	4	4
341	2	44	2	2	3	2	3	3	3	4	2	3	3	2	3	3	2	2	2	2	3	3	2	2	2	2	2	2	2	2	2	2	2	2	2	3	4	4	4	4	4	4	4	4	4	4	4	4	4
342	2	33	2	2	3	1	3	2	3	3	2	3	2	2	2	2	2	3	2	2	3	3	3	3	3	3	3	2	2	3	3	3	2	3	2	2	4	4	4	3	4	3	4	4	4	3	4	4	4
343	1	53	2	2	3	3	3	3	3	3	2	3	3	3	3	3	2	2	2	2	2	2	2	2	2	2	3	2	2	2	2	2	2	2	2	3	4	4	4	4	4	4	4	4	4	4	4	4	4
344	1	40	4	2	4	1	2	2	1	2	1	2	1	1	1	1	1	1	2	1	3	3	3	3	3	3	2	3	3	3	3	2	2	3	2	3	4	3	4	4	4	4	3	4	4	2	4	4	4
345	1	44	2	2	5	3	2	4	2	2	1	3	3	1	4	4	2	3	2	2	3	3	3	3	2	3	3	2	3	3	3	3	2	3	3	3	4	3	4	4	3	5	5	3	4	5	3	4	4
346	2	27	1	2	2	3	4	3	3	3	3	3	3	3	2	3	3	3	3	3	2	2	2	2	2	2	2	2	2	2	2	2	2	2	2	3	3	4	4	4	4	4	4	4	4	4	4	4	4
347	1	38	2	1	5	2	3	3	3	3	2	2	2	2	3	2	2	2	2	1	3	3	3	3	3	3	3	3	3	3	3	3	2	2	3	2	3	3	3	3	3	3	3	3	3	3	3	3	3
348	2	27	1	1	2	2	3	3	3	4	2	3	3	3	3	3	2	2	3	2	2	3	3	3	2	2	2	2	2	2	3	2	2	2	2	3	4	4	4	4	4	4	4	4	4	4	4	4	4
349	2	49	2	1	4	2	2	3	3	1	1	3	3	3	3	3	2	2	1	2	3	3	3	3	2	3	3	3	3	3	3	2	2	2	3	4	4	4	4	4	4	4	4	4	4	4	4	4	4
350	2	39	2	1	3	2	2	3	3	3	3	3	2	2	3	3	2	2	2	2	3	3	3	3	2	3	2	2	3	3	3	2	2	2	3	4	4	4	4	3	4	5	5	4	5	5	2	3	5
351	2	25	1	1	1	2	3	3	4	3	3	3	3	2	4	3	4	3	2	2	2	3	3	3	3	2	3	2	2	3	2	2	1	2	3	3	4	4	4	3	4	5	4	5	5	4	5	5	5
352	2	38	2	1	2	1	3	1	4	4	2	3	2	2	2	2	2	2	2	1	3	3	3	3	3	3	3	2	2	3	2	4	2	2	2	1	5	5	5	5	5	4	4	5	5	4	4	4	4
353	2	42	2	1	3	1	4	4	4	3	1	3	3	1	4	4	2	3	3	3	3	3	2	2	1	2	2	2	2	2	2	2	2	2	2	2	5	5	5	5	5	5	5	5	5	5	5	5	5
354	2	44	2	1	3	2	2	2	3	3	3	3	3	3	3	3	3	3	2	2	2	2	2	2	2	2	2	1	3	3	3	2	1	2	2	3	4	3	4	4	4	4	4	4	4	4	4	4	4
355	2	43	2	1	2	3	4	3	4	3	1	3	3	2	3	3	3	2	2	2	3	3	2	2	3	3	2	2	2	2	2	3	1	2	2	4	5	4	4	4	4	4	4	3	5	4	3	4	4
356	2	41	2	1	3	2	3	3	3	3	3	3	3	3	2	3	3	3	3	2	2	2	2	2	2	2	2	3	2	3	3	3	2	2	2	3	3	4	4	4	4	4	4	4	4	4	4	4	4
357	2	24	1	1	1	2	4	3	4	4	3	4	3	3	2	3	3	3	2	2	2	2	3	2	2	2	2	2	2	2	2	2	2	2	2	3	4	4	4	4	4	4	4	4	4	4	4	4	4
358	2	31	1	1	3	2	3	3	3	2	1	3	2	2	3	3	2	3	2	2	3	3	3	3	2	3	4	3	3	3	3	2	3	2	3	3	4	5	5	4	5	5	4	5	4	5	4	5	5
359	2	26	1	1	2	2	1	3	3	3	2	2	2	2	1	3	2	3	2	2	3	3	3	2	2	3	2	3	2	3	1	3	2	2	3	3	4	5	5	4	4	3	5	5	5	5	5	5	4
360	2	36	2	1	4	1	2	3	3	3	3	4	3	2	1	4	2	2	2	2	2	2	2	3	2	3	2	3	3	2	2	1	1	2	1	3	5	5	5	5	5	3	5	5	5	5	5	5	5
361	1	31	2	1	4	2	4	3	3	4	2	3	3	2	2	3	2	2	2	2	3	3	3	3	2	2	2	2	2	2	2	2	2	2	2	5	5	5	5	4	5	5	5	5	5	4	5	5	5
362	2	31	2	1	3	1	1	2	3	2	1	2	1	1	1	1	1	2	1	1	2	1	3	2	3	3	2	3	2	2	3	3	3	3	2	3	4	4	3	4	3	4	4	4	3	4	4	4	4
363	2	40	2	1	4	1	3	3	2	2	1	3	2	2	3	3	2	2	1	2	3	2	2	3	3	3	2	2	2	2	2	2	3	3	2	2	4	4	4	4	4	4	4	4	4	4	4	4	4
364	2	26	1	1	1	3	3	2	3	3	2	3	2	2	3	2	3	2	2	2	2	2	3	3	3	3	3	2	2	3	2	2	2	3	3	3	3	4	4	4	4	3	3	4	4	4	3	3	4
365	1	26	1	1	1	2	3	3	3	2	2	2	2	2	3	3	2	3	2	2	3	3	3	2	2	3	2	2	2	3	2	3	2	3	2	3	3	4	4	4	4	3	4	5	4	4	4	4	3
366	2	29	2	1	3	3	3	4	4	4	4	4	4	4	4	4	4	4	4	4	3	3	2	2	3	3	3	3	2	2	2	2	2	2	2	5	5	5	5	5	5	5	5	5	5	5	5	5	5
367	2	35	2	1	4	2	3	2	3	3	2	2	3	3	2	2	3	2	3	3	3	3	3	3	3	3	3	3	3	3	3	3	3	3	3	3	3	3	3	2	3	2	3	2	2	2	2	3	3
368	1	35	2	1	2	3	3	3	3	3	2	3	3	2	4	3	3	3	3	3	2	2	2	2	2	2	2	2	2	2	2	2	2	2	2	5	5	5	5	5	5	5	5	5	5	5	5	5	5
369	2	30	2	1	4	1	1	2	2	2	2	1	2	2	2	2	2	3	2	2	2	1	3	3	4	2	4	3	3	3	2	2	3	3	2	3	4	4	4	3	3	3	3	3	3	3	4	4	3
370	2	30	1	1	2	3	2	1	3	2	2	3	2	2	3	3	2	2	2	2	2	3	3	2	3	3	3	2	2	2	2	2	2	2	2	3	3	3	3	3	3	3	3	3	3	3	3	3	3
371	2	40	1	1	4	3	4	2	4	2	1	3	2	2	1	2	2	3	3	1	3	2	2	2	2	2	2	3	2	2	1	2	2	2	1	2	4	4	4	3	3	4	4	4	4	4	4	4	3
372	1	60	2	1	4	2	3	3	4	2	1	3	2	2	4	4	2	2	1	2	4	3	3	3	4	3	4	4	3	3	4	3	2	3	3	2	4	4	4	3	4	4	4	5	5	4	4	4	3
373	1	41	2	1	5	4	4	4	4	4	4	4	4	4	4	4	4	4	4	4	4	4	4	4	4	4	4	3	2	3	4	4	3	4	4	4	5	4	5	4	5	4	5	4	5	5	5	5	5
374	2	30	1	1	1	2	1	1	3	1	1	1	1	1	3	1	1	1	1	1	1	1	1	1	3	3	1	3	1	3	3	1	1	3	1	1	3	3	3	3	3	2	3	2	3	3	3	3	1
375	2	24	1	1	1	3	3	2	3	3	3	4	3	3	3	4	3	3	3	4	3	3	3	3	3	4	3	3	3	4	3	3	2	3	3	3	4	4	4	5	4	4	4	3	3	4	5	5	5
376	1	37	2	1	4	3	3	4	4	4	3	3	3	3	4	4	3	4	3	3	3	4	4	4	3	3	3	2	3	3	3	2	3	3	4	4	4	3	4	4	5	5	4	4	3	3	4	3	3
377	2	28	1	1	4	2	3	3	3	2	1	3	1	1	1	1	1	2	1	1	1	4	4	4	4	4	4	4	4	4	4	4	4	4	4	1	2	1	2	1	2	3	4	3	4	3	4	3	4
378	1	37	2	1	3	3	4	3	3	4	3	4	3	3	2	3	3	3	3	2	2	2	2	2	2	2	2	2	2	2	2	2	2	2	2	3	4	5	4	4	4	4	4	4	4	4	4	4	4
379	2	40	2	1	3	1	1	2	3	2	1	2	2	1	4	3	2	2	2	3	3	3	3	2	3	3	3	3	2	2	3	2	2	3	3	3	4	4	4	4	4	4	4	4	4	4	4	4	4
380	2	38	2	1	5	3	3	3	3	3	3	3	3	3	2	3	3	3	3	3	3	2	2	2	2	2	2	2	2	2	2	2	2	2	2	3	3	4	4	4	4	4	4	4	4	4	4	4	4
381	1	48	2	1	5	3	3	3	3	3	3	3	3	3	2	3	3	3	3	3	3	2	2	2	2	2	2	2	2	2	2	2	2	2	2	3	4	4	4	2	4	4	4	4	4	4	4	4	4
382	2	31	2	1	5	1	4	3	3	2	2	3	2	2	3	2	2	2	2	1	3	3	3	3	3	3	3	3	3	3	3	3	2	2	3	3	3	4	4	3	5	4	4	4	4	4	4	4	4
383	2	32	1	1	2	3	3	3	3	3	3	3	3	3	3	3	3	3	3	3	2	2	2	2	1	2	2	2	2	2	2	1	1	1	2	3	3	4	4	4	4	4	3	4	4	4	4	4	3
384	1	49	2	1	3	2	2	3	3	2	1	2	2	2	2	3	2	2	2	2	3	3	3	3	2	3	3	3	3	3	3	3	2	2	3	3	4	4	4	4	4	4	4	4	4	4	4	4	4
385	1	25	1	1	1	3	3	3	3	3	3	3	3	3	3	3	3	3	3	3	3	3	3	3	3	3	3	3	3	3	3	3	3	3	3	4	4	4	4	4	4	4	4	4	4	4	4	4	4
386	2	45	1	1	5	3	3	3	3	2	3	2	3	2	3	2	3	2	2	3	3	2	3	2	2	3	3	2	3	3	2	3	2	3	2	4	3	3	4	4	3	4	4	4	4	3	4	3	3
387	1	43	2	1	3	2	3	2	2	2	2	2	2	2	3	3	2	2	2	2	2	3	3	3	3	3	3	3	3	3	3	2	2	2	3	3	4	4	4	4	3	4	4	4	4	4	3	4	4
388	2	41	2	1	4	2	2	2	2	2	2	1	2	2	1	2	1	1	1	1	2	3	3	2	2	2	2	2	3	3	3	2	2	2	2	4	4	4	4	5	5	5	5	5	5	4	4	4	4
389	2	30	2	2	3	1	2	2	2	1	1	2	1	2	2	2	2	1	2	2	2	2	2	3	3	3	3	3	2	3	2	3	2	2	3	3	3	3	3	3	3	3	3	2	2	3	4	3	3
390	1	33	2	2	2	3	3	3	3	3	3	3	3	3	3	3	3	3	2	2	3	3	3	3	3	3	3	3	3	3	3	3	3	3	3	3	4	4	4	4	4	4	4	4	4	4	4	4	4
391	1	27	2	2	2	3	3	3	3	3	2	3	3	3	3	2	3	3	3	2	3	3	2	3	2	3	2	3	3	3	2	3	3	2	3	4	4	4	3	4	4	3	4	3	4	4	4	3	4
392	1	48	2	2	5	3	3	3	2	2	2	3	2	1	2	3	2	2	3	3	3	2	3	3	3	3	3	2	3	3	2	3	3	3	3	4	4	4	4	4	3	4	3	4	5	4	4	4	5
393	1	37	2	2	3	2	4	3	3	4	2	3	3	3	3	3	2	3	3	2	3	3	3	3	3	3	3	3	3	3	3	3	3	3	3	2	4	4	4	4	3	4	4	4	5	5	4	5	5
394	1	37	2	2	3	1	2	2	2	2	1	1	1	1	1	2	1	1	1	1	3	4	3	3	3	3	3	3	3	3	3	3	3	3	3	1	3	3	2	1	3	5	3	3	2	3	3	5	5
395	1	35	2	2	3	4	4	4	4	4	4	4	4	4	4	4	4	4	4	4	4	4	4	4	4	2	4	4	4	4	4	4	4	4	4	3	4	5	4	4	4	3	5	4	4	5	4	5	5
396	1	32	2	2	2	3	3	3	3	3	3	3	3	3	3	3	3	3	3	3	3	3	3	3	3	3	3	3	3	3	3	3	3	3	3	4	4	3	4	3	4	3	4	4	4	4	3	4	4
397	2	25	1	2	1	3	3	3	3	3	3	3	3	3	3	3	3	3	3	3	3	3	2	2	2	2	2	2	2	2	2	2	2	2	2	4	4	4	4	4	4	4	4	4	4	4	4	4	4
398	1	34	2	2	2	2	2	3	3	3	2	2	2	3	3	3	3	3	2	2	3	2	2	2	3	2	2	2	3	2	2	3	2	2	3	3	3	3	3	4	4	4	4	4	4	4	4	4	4
399	1	31	2	2	2	1	1	2	3	2	1	4	2	1	2	3	1	3	3	3	3	2	3	2	2	3	2	2	2	3	3	3	2	3	2	2	3	4	4	3	3	3	4	3	3	3	3	4	4
400	1	34	1	2	5	2	2	2	3	3	2	4	2	3	2	1	3	3	2	3	3	2	3	2	1	3	2	2	3	3	2	3	2	3	3	4	3	3	4	4	3	4	3	4	3	4	3	4	4
401	2	32	1	2	5	3	3	3	4	1	1	3	2	2	2	3	1	3	3	3	3	3	1	2	2	2	2	2	2	3	3	1	2	1	2	3	5	5	4	4	5	4	5	4	4	4	4	4	4
402	1	54	2	2	5	3	3	3	3	3	3	3	3	3	3	3	3	3	3	3	3	3	3	2	2	3	3	2	3	3	2	2	3	3	2	3	4	3	4	3	4	3	4	3	4	3	4	3	4
403	1	41	2	2	4	2	3	3	4	3	3	3	3	3	3	3	2	3	3	3	3	3	3	2	4	2	2	2	2	2	3	2	2	2	2	4	4	3	4	4	4	2	4	4	4	4	4	4	4
404	1	36	1	2	1	3	3	3	4	1	1	3	2	2	2	3	1	3	2	2	2	2	1	2	2	2	2	2	3	3	1	2	1	3	2	3	5	5	4	5	4	5	4	4	4	4	4	4	4
405	1	38	2	2	3	1	1	1	2	1	1	1	1	1	1	1	1	1	1	1	2	2	1	1	2	2	1	2	2	1	2	2	2	3	2	3	4	4	3	3	4	3	4	3	2	2	4	2	4
406	2	31	2	1	2	3	4	3	3	3	2	3	3	3	3	3	4	4	3	3	2	2	2	2	1	2	2	2	2	3	3	2	1	2	2	4	5	5	5	4	5	5	5	5	4	5	5	5	5
407	2	35	2	1	2	2	2	3	3	3	3	3	2	2	2	2	2	2	2	3	2	3	2	3	2	2	2	2	2	2	2	2	2	2	2	2	2	2	3	3	3	3	3	3	4	4	4	4	4
408	1	25	1	1	1	2	2	2	2	2	2	2	2	2	2	2	2	2	2	2	2	2	2	2	2	2	2	2	2	2	2	2	2	2	2	2	4	2	3	2	4	4	3	2	2	3	4	3	2
409	1	42	2	2	3	3	4	3	4	3	2	3	3	3	3	3	3	3	2	3	3	3	3	2	2	2	3	2	2	2	3	2	2	2	2	4	4	4	4	4	4	4	4	4	4	4	4	4	4
410	1	40	2	2	3	3	4	3	4	3	2	3	3	3	3	3	3	3	2	3	3	3	3	2	2	2	3	2	2	2	3	2	2	2	2	4	4	4	4	4	4	4	4	4	4	4	4	4	4
411	1	40	2	2	3	3	4	3	4	3	2	3	3	3	3	3	3	3	3	3	3	3	3	2	2	2	3	2	2	2	3	2	2	2	2	4	4	4	4	4	4	4	4	4	4	4	4	4	4
412	1	42	2	5	3	3	4	3	4	3	2	3	3	3	3	3	3	3	2	3	3	3	3	2	2	2	3	2	2	2	3	2	2	2	2	4	4	4	4	4	4	4	4	4	4	4	4	4	4
413	1	40	2	5	3	2	3	2	3	2	3	2	3	2	3	2	3	2	3	3	3	3	3	3	3	3	3	3	3	3	2	3	2	3	2	3	4	3	4	3	4	3	4	3	4	3	4	3	4
414	2	32	2	5	3	2	2	3	4	3	2	3	3	2	3	3	2	2	2	2	3	2	2	3	2	3	3	2	2	3	3	3	2	3	3	3	4	4	4	4	4	3	4	4	4	4	4	4	4
415	2	28	1	5	1	3	4	4	3	3	2	3	3	3	4	3	2	2	3	2	3	3	2	1	2	2	2	2	2	2	2	2	2	2	2	5	5	5	5	5	5	5	5	5	5	5	5	5	5
416	2	39	2	1	3	3	3	3	3	3	3	3	3	3	3	3	3	3	3	3	3	3	3	3	3	3	3	3	3	3	3	3	3	3	3	2	5	5	5	5	4	3	5	5	5	4	4	4	4
417	2	34	2	1	3	3	3	3	3	3	2	3	3	2	3	3	2	3	3	3	2	2	2	2	2	2	2	2	2	2	2	2	2	2	2	3	4	4	4	4	4	4	4	4	4	4	4	4	4
418	2	29	1	1	2	3	3	3	3	3	3	3	3	3	3	3	3	3	3	3	3	3	3	3	3	3	3	3	3	3	3	3	3	3	3	5	2	5	5	5	5	4	3	5	5	5	4	4	4
419	2	31	2	1	3	1	2	3	1	3	2	2	1	2	3	4	4	3	1	2	2	3	3	3	2	2	3	2	2	3	2	3	3	3	2	4	4	4	4	4	4	4	4	4	4	5	5	4	4
420	1	39	2	1	3	3	3	3	3	3	3	3	3	3	3	3	3	3	3	3	3	3	3	3	3	3	3	3	3	3	3	3	3	3	3	2	5	5	5	5	4	3	5	5	5	4	4	4	4
421	2	42	2	1	3	3	3	3	3	3	3	3	3	3	3	3	3	3	3	3	3	3	3	3	3	3	3	3	3	3	3	3	3	3	3	2	5	5	5	5	4	3	5	5	5	4	4	4	4
422	2	38	2	1	3	2	3	3	3	3	3	3	3	3	3	3	3	3	3	3	3	3	3	3	2	2	2	2	2	2	2	2	2	2	2	4	4	4	4	4	4	4	4	4	4	4	4	4	4
423	2	40	2	1	3	3	2	3	3	3	1	2	2	2	3	3	2	2	3	2	3	3	3	3	3	3	3	3	3	3	3	3	2	2	2	3	3	3	3	3	3	3	3	3	3	3	3	3	3
424	2	36	1	1	2	3	3	3	3	3	3	3	3	2	3	3	2	3	2	2	3	3	3	2	2	3	2	2	3	2	3	2	2	3	3	3	3	4	4	3	3	3	4	4	4	3	4	4	4
425	2	40	2	1	2	1	3	3	3	3	3	2	2	2	3	3	2	3	3	3	3	3	3	3	3	3	3	3	3	3	3	3	3	3	3	4	4	4	4	4	4	4	4	4	3	3	3	3	3
426	1	30	1	1	2	2	3	3	4	2	1	3	4	2	3	3	2	2	3	3	3	3	3	3	3	3	3	3	3	3	3	3	3	3	3	4	4	4	4	4	4	4	4	4	4	4	4	4	4
427	2	33	2	1	2	2	2	3	3	3	3	2	3	2	3	3	2	3	3	2	3	3	3	2	2	2	2	3	3	2	3	2	2	2	2	4	4	4	4	4	4	4	4	4	4	4	4	4	4
428	2	37	2	1	2	1	2	1	3	3	1	2	2	2	2	2	3	2	4	4	4	4	4	4	4	4	4	4	4	4	4	4	4	4	4	4	4	4	4	3	3	3	3	3	3	3	3	3	3
429	2	29	2	1	2	3	2	3	3	3	4	3	2	2	3	3	3	3	3	3	3	3	3	3	3	2	2	3	3	2	2	3	3	3	3	2	4	3	4	4	4	4	4	4	4	4	3	4	4
430	2	30	1	1	2	2	2	2	3	2	2	2	2	2	3	2	2	2	2	2	2	2	2	2	2	2	2	2	2	2	2	2	2	2	2	2	2	4	4	3	3	4	4	4	4	4	4	4	4
431	2	48	2	1	3	2	1	2	3	3	3	3	2	3	2	2	2	1	1	1	3	4	4	3	3	3	3	3	3	3	3	3	3	3	3	4	4	4	4	4	4	4	4	4	4	4	4	4	4
432	2	27	2	1	2	2	4	1	3	3	3	3	1	2	3	3	1	2	1	1	3	3	3	3	3	3	3	3	3	3	3	3	3	3	3	3	4	5	4	3	4	5	4	5	4	4	5	5	4
433	1	25	1	1	1	3	3	3	3	1	2	3	3	2	3	3	2	3	2	2	3	2	2	2	2	2	2	2	1	2	2	3	2	3	2	4	4	4	4	4	4	4	4	4	4	4	4	4	4
434	1	27	1	1	3	2	4	4	4	3	3	4	4	3	3	4	2	3	3	3	3	3	2	2	2	2	2	2	2	2	2	2	2	2	3	4	4	4	4	4	4	4	4	4	4	4	4	4	4
435	2	38	2	1	2	3	2	2	3	3	2	3	2	2	4	2	3	2	3	2	3	3	3	2	3	3	3	3	3	3	3	3	3	3	3	3	3	5	5	5	3	2	5	5	5	3	3	5	5
436	2	27	1	1	2	3	4	4	4	3	3	4	3	3	4	4	2	3	3	3	3	2	3	2	2	3	2	2	3	2	4	2	1	2	2	5	4	5	5	4	5	4	4	4	5	4	5	5	4
437	1	35	2	2	2	3	4	4	4	4	3	4	4	4	4	4	3	3	3	3	3	3	3	3	3	3	3	3	3	1	1	1	1	1	1	4	4	5	5	5	4	5	5	5	5	5	5	4	5
438	1	37	2	2	2	3	4	4	4	4	3	4	4	4	4	4	3	3	3	3	3	3	3	3	3	3	3	3	3	3	1	1	1	1	1	4	4	5	5	5	4	5	5	5	5	5	4	5	5
439	1	40	2	2	2	3	4	3	3	3	2	3	3	2	3	3	2	2	3	2	2	3	3	2	2	3	3	2	2	2	2	2	2	2	2	3	3	5	5	5	5	5	5	5	5	5	5	5	4
440	1	37	2	2	2	3	4	3	3	3	2	3	4	2	4	4	2	2	3	2	2	3	3	2	2	3	3	2	2	2	2	2	2	2	2	3	3	5	5	5	5	5	5	5	5	5	5	5	4
441	1	38	2	2	2	3	4	4	4	3	2	3	3	2	3	4	2	2	3	2	2	3	3	2	2	3	3	2	2	2	2	2	2	2	2	3	3	5	5	5	5	5	5	5	5	5	5	5	4
442	1	40	2	2	2	3	4	3	3	3	2	3	4	2	3	3	2	2	3	2	2	3	3	2	2	3	3	2	2	2	2	2	2	2	2	3	3	5	5	5	5	5	5	5	5	5	5	5	4
443	1	40	2	2	2	3	4	4	4	3	2	3	3	2	3	4	2	2	3	2	2	3	3	2	2	3	3	2	2	2	2	2	2	2	2	3	3	5	5	5	5	5	5	5	5	5	5	5	4
444	1	28	1	2	2	2	3	3	3	3	2	2	3	2	2	3	3	3	3	2	2	3	3	3	3	3	3	3	3	3	3	3	2	3	3	2	3	4	3	3	4	3	3	4	3	3	4	4	4
445	1	33	2	2	2	2	3	3	3	4	2	3	3	3	2	3	3	3	3	3	2	2	2	2	2	2	2	2	2	2	2	2	2	2	2	3	4	5	4	4	4	3	4	4	4	4	4	5	4
446	1	34	1	2	4	2	3	2	3	2	2	3	2	2	3	2	1	2	2	2	2	3	3	2	3	3	3	3	3	3	3	3	2	3	2	2	4	4	4	4	4	4	5	4	4	4	4	4	4
447	1	33	2	2	2	2	3	2	3	3	3	3	2	3	3	2	2	3	2	2	2	2	3	3	3	3	3	3	3	3	2	2	2	2	3	4	5	4	4	4	4	4	4	4	4	4	3	4	4
448	1	45	2	2	2	2	3	3	3	1	1	2	2	1	3	3	1	1	3	3	2	3	2	1	2	2	2	1	1	3	1	1	1	2	2	3	3	5	4	3	3	3	3	4	4	3	5	4	3
449	1	30	2	2	4	2	3	3	3	3	3	3	3	3	3	3	3	3	2	3	3	3	3	3	3	3	3	3	3	3	3	3	3	2	2	3	3	3	3	3	4	4	4	4	4	4	4	4	3
450	1	40	2	2	3	3	3	3	4	4	2	4	4	4	2	4	4	4	3	4	4	2	2	2	2	2	2	2	2	2	2	2	2	2	2	3	4	4	4	4	4	5	5	5	5	5	5	5	5
451	2	40	2	2	3	3	3	3	4	4	3	4	4	4	3	4	4	4	3	4	4	2	2	2	2	2	2	2	2	2	2	1	1	1	2	3	4	4	4	4	4	5	5	5	5	5	5	5	5
452	1	34	2	2	3	3	3	3	3	3	3	3	3	3	3	3	3	3	3	2	3	3	3	2	3	3	3	3	3	3	3	3	2	3	2	4	4	4	4	4	4	4	4	4	4	4	4	4	4
453	1	40	2	2	3	2	3	2	2	2	2	3	2	2	3	2	2	2	2	2	2	3	2	3	2	3	2	3	2	3	2	3	2	3	3	3	3	4	3	3	4	3	3	4	4	3	4	3	4
454	1	50	2	2	3	2	3	3	2	3	3	2	3	2	2	2	3	2	2	3	2	3	2	3	2	3	2	3	2	3	2	3	2	3	3	3	4	4	4	4	3	4	3	4	3	4	3	4	3
455	1	30	1	2	3	1	2	1	2	1	2	1	1	1	1	1	1	1	1	1	1	1	1	1	1	1	1	1	1	1	1	1	2	2	2	1	2	3	2	3	2	3	2	3	2	3	2	3	2
456	1	38	2	2	3	3	4	3	4	3	4	3	4	3	4	3	4	3	3	3	4	3	4	3	4	3	4	3	4	4	3	4	3	4	3	4	5	4	5	4	5	4	5	4	4	4	4	4	5
457	1	36	2	2	3	3	3	4	3	4	3	4	3	4	3	4	3	4	3	4	3	2	2	3	2	3	2	3	2	3	2	3	2	3	2	5	4	5	4	5	4	5	4	4	4	5	5	5	4
458	1	35	2	2	4	3	4	3	4	3	4	3	4	3	4	3	4	3	3	3	3	3	4	3	4	3	3	4	3	4	3	4	3	4	3	3	4	5	4	3	3	4	3	4	3	4	4	4	4
459	1	38	2	2	4	3	4	3	4	3	4	3	4	3	4	3	4	3	4	3	3	4	3	4	3	4	3	4	3	3	3	4	3	4	3	4	4	5	4	5	4	5	4	5	4	5	5	5	5
460	1	35	2	2	3	3	3	4	3	3	4	3	4	3	3	4	3	3	4	3	4	4	4	4	3	4	3	3	4	4	3	4	3	4	3	4	5	5	4	5	5	4	4	5	4	5	4	5	4
461	1	42	2	2	3	3	3	2	2	3	2	2	2	4	3	3	3	2	1	1	1	2	2	2	3	3	2	3	3	3	3	2	2	2	2	2	4	4	4	4	3	4	4	4	3	3	3	3	3
462	1	44	2	2	4	4	4	4	4	4	4	4	4	3	2	4	2	2	3	3	2	3	3	2	2	2	2	2	2	2	2	2	2	2	2	4	4	4	4	4	4	4	3	4	4	4	3	4	4
463	1	28	1	2	3	2	3	3	3	2	2	3	2	2	3	3	2	3	2	2	3	3	2	2	2	2	3	2	2	3	2	2	2	2	2	3	4	4	4	4	4	4	4	4	4	4	4	4	4
464	1	53	2	2	5	2	3	4	4	2	2	1	1	1	1	2	2	1	3	3	3	2	2	2	2	2	2	1	1	1	3	1	1	1	1	3	4	4	4	4	4	4	4	4	4	4	4	4	4
465	1	39	2	2	2	2	3	3	4	3	3	3	3	2	3	3	2	2	3	3	2	3	3	2	2	2	2	2	1	2	2	2	2	3	2	3	4	5	4	4	4	4	5	4	4	4	4	5	4
466	1	35	1	2	2	1	1	1	2	2	1	1	1	1	1	1	1	2	1	2	2	2	1	1	1	1	1	1	2	2	2	1	1	2	1	5	4	3	4	4	4	4	4	4	4	4	4	4	4
467	1	34	2	3	4	2	3	2	3	1	3	3	3	1	1	1	1	1	2	2	1	1	1	2	2	3	2	2	1	2	2	2	2	2	2	3	3	3	3	3	3	3	3	3	3	3	3	3	3
468	1	37	2	3	4	4	4	4	4	3	3	4	3	3	4	4	4	4	2	3	4	3	3	3	2	3	4	3	3	3	1	2	2	2	2	2	4	5	5	5	5	5	5	5	5	5	5	5	5
469	1	47	2	3	5	3	3	3	3	3	3	3	3	3	3	3	3	3	3	3	3	3	3	3	3	3	3	3	3	3	3	3	3	3	3	3	4	4	3	3	3	3	3	3	4	3	4	3	4
470	2	47	2	3	3	2	3	3	4	3	3	2	3	2	2	2	3	3	3	2	2	3	3	3	4	3	2	3	3	3	4	3	2	2	2	3	4	4	3	4	4	4	3	4	3	4	4	5	4
471	2	28	1	3	2	2	2	3	3	2	2	3	2	3	3	3	2	2	2	2	3	3	3	3	3	3	3	3	3	3	3	2	2	2	3	2	3	4	4	3	3	4	4	3	4	4	4	4	3
472	1	32	2	3	3	3	4	4	3	3	2	3	3	3	2	3	2	3	2	2	3	2	3	2	2	2	2	2	3	2	2	2	2	2	2	4	4	4	4	4	4	4	4	4	4	3	4	4	4
473	2	41	2	3	3	2	4	1	4	2	2	3	3	2	3	3	2	2	4	2	2	2	2	2	2	2	3	3	3	3	3	3	3	3	3	4	4	5	5	5	4	3	5	5	5	4	4	5	5
474	2	40	2	3	2	4	3	3	3	4	2	3	3	2	3	4	3	4	3	2	3	3	2	3	3	3	3	3	3	3	3	3	3	3	3	4	4	5	5	5	4	5	5	5	4	4	5	5	4
475	2	42	2	3	5	3	3	3	3	4	3	3	4	3	3	3	4	4	2	2	3	3	2	3	3	3	3	3	3	3	3	3	3	3	4	4	4	4	5	4	3	4	5	4	5	4	4	4	4
476	2	38	2	2	4	3	3	3	3	2	2	3	3	2	2	3	3	3	3	2	3	3	3	3	3	3	3	3	3	3	3	3	3	3	3	4	4	4	4	4	4	4	4	4	4	4	4	4	4
477	2	29	1	2	1	4	4	4	4	4	4	4	4	4	4	4	4	4	4	4	4	4	4	4	4	4	4	4	4	4	4	4	4	4	4	4	4	4	4	4	4	4	4	4	4	4	4	4	4
478	2	28	1	2	1	3	3	4	3	3	2	3	2	3	4	3	3	4	2	2	2	2	2	2	2	2	2	2	2	2	2	2	2	2	2	5	4	5	4	5	3	5	2	5	4	3	4	5	5
479	1	52	2	2	5	3	4	4	4	4	3	4	3	3	3	3	3	3	3	3	3	2	2	2	2	2	2	2	2	2	2	2	2	2	2	4	4	5	5	5	5	5	5	5	5	5	5	5	5
480	1	25	1	2	4	3	4	4	4	3	2	4	3	2	3	3	2	3	3	3	3	2	2	2	2	2	2	2	2	2	2	2	2	2	2	4	4	5	5	5	5	5	5	5	5	5	5	5	5
481	1	46	2	2	5	2	4	3	3	3	2	4	3	3	3	4	2	2	1	1	1	3	3	2	1	2	2	1	2	1	2	1	1	3	3	3	5	5	4	4	4	2	3	4	5	4	4	4	5
482	1	32	2	2	4	2	4	3	3	3	2	3	3	3	3	3	3	3	3	3	3	3	3	3	3	3	3	3	3	3	3	3	3	3	3	3	3	5	4	4	4	3	4	4	4	5	5	5	5
483	1	37	2	2	4	3	3	2	3	4	4	3	2	2	3	3	3	2	3	3	3	2	3	3	3	3	4	3	3	4	4	4	3	2	3	4	4	3	3	3	3	4	4	4	4	3	3	3	3
484	1	30	2	2	3	3	3	3	3	3	3	3	3	3	3	3	3	3	3	3	3	3	3	3	3	3	3	3	3	3	3	3	3	3	3	4	4	4	4	4	4	4	4	4	4	4	4	4	4
485	1	30	2	2	4	2	4	3	3	3	3	3	3	2	2	2	2	2	2	3	2	2	2	2	3	3	4	4	4	4	4	3	4	3	3	2	2	3	3	3	2	3	3	2	4	4	4	2	5
486	2	27	1	2	1	2	2	2	3	3	3	2	4	4	4	1	1	1	2	2	3	3	3	2	4	4	4	2	4	2	1	2	2	3	4	5	5	5	5	5	4	4	4	5	5	4	5	5	5
487	2	40	2	2	3	2	3	2	4	4	2	3	3	2	3	3	2	3	2	3	2	2	2	2	2	3	2	2	2	3	2	2	2	2	3	3	4	5	5	5	4	4	5	4	5	4	4	4	4
488	1	39	2	5	5	3	3	4	3	2	2	3	3	2	2	3	3	3	3	3	2	2	2	2	2	3	2	2	2	2	2	1	1	1	1	4	4	5	5	4	4	5	5	5	5	4	4	5	5
489	1	35	2	5	5	3	3	3	3	3	3	3	3	3	3	3	3	3	3	3	3	3	3	3	3	3	3	3	3	3	3	3	3	3	3	4	4	4	4	4	4	4	4	4	4	4	4	4	4
490	1	40	1	5	4	2	4	3	3	2	2	3	3	2	2	3	1	2	2	3	3	3	3	2	2	3	2	2	2	3	3	2	1	2	3	3	4	5	5	4	4	3	4	4	4	4	5	5	5
491	2	31	2	5	5	2	3	3	4	4	2	3	4	3	4	3	3	3	3	3	3	3	3	4	4	2	3	3	3	3	4	2	2	3	2	4	5	5	3	3	4	5	4	4	5	3	4	5	4
492	1	47	2	5	5	2	3	3	3	4	3	3	3	3	3	3	2	2	2	2	2	2	2	2	2	2	2	2	2	2	2	2	2	2	2	3	4	4	4	4	4	4	4	4	4	4	4	4	4
493	2	32	2	5	4	2	4	3	4	3	2	3	3	2	3	3	2	2	3	2	3	3	3	2	2	2	3	2	2	2	2	2	2	2	2	2	3	4	4	4	4	3	3	4	4	4	4	4	4
494	2	38	2	5	3	2	3	3	3	2	1	2	2	2	3	3	1	3	1	2	3	2	3	2	3	3	3	3	2	2	3	2	2	2	2	2	4	4	4	4	4	2	4	4	3	3	3	4	4
495	2	32	2	5	5	2	3	4	4	4	4	4	4	4	4	4	4	4	4	4	4	4	4	4	4	3	3	3	3	3	3	3	3	3	3	3	3	4	4	4	4	4	4	4	4	4	4	4	4
496	1	59	2	2	5	2	2	3	3	3	3	3	3	3	3	2	3	3	2	2	4	4	4	2	2	2	2	3	2	3	2	2	3	2	2	3	3	4	4	3	4	4	4	4	4	4	4	4	4
497	1	38	2	2	4	3	2	3	2	2	2	2	2	2	2	2	2	2	2	2	2	2	2	2	2	2	2	2	2	2	2	2	2	2	2	3	3	3	3	3	3	3	3	3	3	3	3	3	3
498	2	36	2	2	3	3	3	3	3	3	3	3	3	3	3	3	3	3	3	3	3	3	3	3	3	3	3	3	3	3	3	3	3	3	3	3	3	3	3	3	3	3	3	3	3	3	3	3	3
499	2	32	1	6	4	2	2	3	3	2	1	3	2	2	3	3	2	2	1	1	3	3	3	3	3	3	3	3	3	3	3	3	3	3	3	4	3	4	5	3	3	3	4	4	3	4	4	5	4
500	1	36	2	6	3	2	2	2	2	2	2	2	2	2	2	2	2	2	2	2	2	2	2	2	2	2	2	2	2	2	2	2	2	2	2	4	4	4	4	4	4	4	4	4	4	4	4	4	4
501	2	31	2	5	2	3	3	3	4	3	2	3	2	2	3	4	3	2	3	2	2	1	1	1	2	2	2	2	2	1	1	1	1	2	2	4	4	4	4	2	4	3	4	4	4	4	5	5	3
502	2	27	2	5	2	2	3	3	3	3	2	2	3	2	2	3	3	2	2	2	2	2	2	2	2	2	2	2	2	2	2	2	2	2	2	4	5	4	5	5	5	4	4	5	5	5	4	4	4
503	2	27	2	5	2	2	3	3	3	3	2	3	3	2	3	3	2	2	2	2	2	3	3	3	3	3	3	2	2	2	3	3	2	3	3	3	4	4	4	4	3	4	4	4	4	4	4	4	4
504	2	44	2	5	3	2	3	3	3	2	2	3	3	2	3	3	2	3	2	2	2	3	3	2	2	3	2	3	3	3	2	2	2	2	3	3	4	4	4	4	4	4	4	4	4	4	4	4	4
505	2	40	2	6	2	2	3	3	3	3	3	3	3	3	3	3	3	3	3	3	3	3	3	3	3	3	3	3	3	3	3	3	3	3	3	4	4	4	4	4	4	4	4	4	4	4	4	4	4
506	2	30	2	6	1	1	3	3	3	2	2	2	1	1	2	2	2	1	3	3	3	3	3	3	3	3	3	3	3	3	3	3	3	3	3	4	4	5	2	3	3	3	3	3	3	3	3	3	3
507	1	42	2	6	1	3	4	3	3	3	3	3	2	3	3	3	3	3	1	1	1	2	2	2	2	2	2	2	2	2	2	2	2	2	2	3	3	4	4	4	4	4	4	4	4	4	4	4	4
508	1	35	2	2	2	2	4	4	4	4	2	4	3	4	4	4	4	4	4	4	3	3	3	3	2	2	2	2	2	2	2	2	2	2	2	5	5	5	5	5	5	5	5	5	5	5	5	5	5
509	1	29	2	2	3	3	3	3	3	3	3	3	3	3	3	3	3	3	3	3	3	3	3	2	2	3	3	3	3	3	2	2	2	2	3	3	4	4	4	4	4	4	4	4	4	4	4	4	4
510	1	29	2	2	4	3	4	3	4	3	3	3	3	3	3	3	2	3	3	3	2	3	3	2	2	2	2	2	3	3	3	2	2	2	2	4	4	4	4	4	4	4	4	4	4	3	4	4	4
511	2	37	1	2	4	3	3	3	3	3	2	2	2	2	3	3	2	2	2	2	3	2	2	2	2	2	2	2	2	2	3	2	2	2	2	2	5	5	5	5	5	5	5	5	5	5	5	5	5
512	2	29	2	6	2	2	2	3	3	2	2	3	2	3	3	3	2	2	2	2	3	3	3	3	3	3	3	3	3	3	3	2	2	2	3	2	3	4	4	3	3	4	4	3	4	4	4	4	3
513	2	48	2	6	4	2	3	3	3	3	3	2	2	2	2	3	2	3	3	2	3	3	3	2	2	3	2	3	3	3	3	3	2	3	2	2	3	4	4	3	4	3	4	4	4	4	4	4	4
514	2	36	2	6	3	2	3	3	3	3	2	3	3	2	2	3	3	2	2	2	3	3	3	3	2	3	3	3	3	3	2	2	2	2	3	3	4	4	4	3	4	4	4	4	4	4	4	4	4
515	2	50	2	1	4	1	1	1	3	2	1	2	1	1	3	3	1	1	1	1	1	3	3	3	3	3	3	3	3	3	3	3	1	3	2	2	5	5	5	4	4	4	5	5	5	5	5	5	5
516	2	32	2	1	3	2	3	3	4	3	2	3	2	2	4	2	2	3	3	2	3	3	3	2	3	3	3	3	3	3	3	2	2	3	3	2	4	4	4	4	4	3	4	4	4	4	4	4	4
517	1	36	2	1	3	2	3	3	3	2	2	3	3	1	3	2	1	3	3	2	3	3	3	2	2	4	2	3	3	3	3	2	2	3	3	2	4	4	4	4	4	2	4	4	4	4	4	4	4
518	2	32	3	2	3	2	3	3	3	3	3	3	2	2	2	2	1	2	1	1	3	3	3	3	3	3	3	2	3	3	4	3	2	2	3	4	4	3	3	5	4	4	4	3	3	2	4	4	4
519	2	32	2	2	4	2	2	2	3	2	1	2	1	1	1	2	1	1	1	1	4	4	4	3	3	3	3	3	3	3	3	3	2	3	3	2	4	5	5	3	4	4	4	4	4	4	4	4	4
520	1	31	2	2	2	3	3	3	3	3	3	3	3	3	3	3	3	3	3	3	3	3	3	3	3	3	3	3	3	3	3	3	3	3	3	3	4	4	4	4	4	4	4	4	4	4	4	4	4
521	1	30	2	2	4	2	3	3	3	3	3	2	3	4	3	3	3	3	3	2	3	3	3	3	2	3	4	3	3	3	2	3	4	3	3	3	4	4	5	4	4	5	4	3	4	5	4	4	4
522	1	31	2	6	4	2	3	3	3	3	2	4	3	2	3	3	3	3	3	3	2	2	2	2	2	2	2	2	2	2	1	1	1	1	1	4	4	4	4	4	4	4	4	4	4	4	4	4	4
523	1	42	2	6	5	4	4	4	4	2	2	3	3	2	3	3	2	2	3	3	3	3	3	1	1	2	2	1	3	2	2	2	1	2	3	4	4	4	5	5	5	5	5	5	5	5	5	5	5
524	1	34	2	6	4	3	3	3	3	3	3	2	3	3	3	3	2	3	3	2	3	3	3	2	2	2	3	3	3	3	2	2	2	2	2	4	4	4	5	5	5	5	5	5	5	5	5	5	5
525	1	54	2	6	5	2	4	4	4	4	3	3	3	3	4	4	4	4	3	3	3	4	4	2	1	1	1	1	2	2	2	1	1	1	1	5	5	4	5	5	5	5	4	4	5	5	5	5	5
526	1	35	2	6	2	1	2	2	2	1	2	2	1	1	1	1	1	1	2	2	2	1	2	2	2	2	1	1	2	2	2	2	1	2	2	4	4	4	4	3	3	3	4	3	3	4	4	3	3
527	1	38	2	6	5	3	3	3	4	4	3	3	3	3	3	3	3	3	3	3	2	2	1	1	1	2	1	1	1	1	2	1	1	1	2	4	5	4	4	4	5	4	4	4	5	4	4	4	5
528	2	42	2	6	3	3	4	3	4	4	3	3	3	3	4	4	4	3	3	4	2	3	3	3	2	2	2	2	2	3	2	2	1	1	2	4	4	5	5	5	5	5	5	5	5	5	5	5	5
529	1	31	2	6	2	3	3	3	4	3	2	3	2	2	3	3	2	3	3	2	3	3	3	2	3	3	3	2	2	3	3	3	2	3	3	3	3	3	3	3	3	3	3	3	4	4	4	4	4
530	2	37	2	6	4	2	3	3	4	3	3	3	3	3	4	3	2	3	2	2	2	3	3	3	3	3	3	3	3	3	3	3	3	3	3	3	3	4	3	3	3	4	4	4	4	4	4	4	4
531	2	33	2	6	2	2	3	3	4	3	3	3	2	3	4	3	2	3	2	2	2	3	3	3	3	3	3	3	3	3	3	3	3	3	3	3	3	4	3	3	3	4	4	4	4	4	4	4	4
532	1	27	1	6	1	3	3	3	3	2	3	2	2	3	3	3	2	2	2	3	3	2	3	2	2	2	2	2	2	2	2	2	2	2	2	4	4	4	4	4	4	4	4	4	4	4	4	4	4
533	1	25	2	6	2	2	4	3	3	3	2	3	2	2	3	3	3	3	2	2	2	3	3	2	2	2	2	2	2	2	2	2	2	2	2	3	3	4	4	4	4	4	4	4	4	4	4	4	4
534	1	35	2	6	3	3	3	3	3	2	2	3	3	2	3	3	2	2	3	3	3	3	3	1	1	2	2	1	3	2	2	2	1	2	3	4	4	4	5	5	5	5	5	5	5	5	5	5	5
535	1	28	2	6	3	3	4	3	3	3	2	3	2	2	2	3	2	2	2	3	3	2	3	2	2	2	2	2	2	2	2	2	2	2	2	4	4	4	4	4	4	4	4	4	4	4	4	4	4
536	2	40	2	6	3	2	3	3	4	2	1	3	2	2	2	3	2	2	3	3	3	3	3	3	3	3	3	3	3	3	3	3	3	3	3	3	3	3	3	3	3	3	3	3	3	3	4	3	3
537	2	28	2	6	2	4	4	4	4	4	4	4	4	3	4	4	4	4	2	4	3	3	2	2	2	2	2	2	2	2	3	2	1	2	1	4	4	4	4	4	4	4	4	4	4	4	4	4	4
538	2	32	2	6	2	2	3	3	3	3	2	2	2	1	2	2	3	3	2	2	3	2	2	3	3	2	2	1	1	2	3	2	3	1	3	2	2	4	4	2	4	4	4	2	2	3	3	3	4
539	2	35	2	6	3	2	3	3	3	3	2	3	3	2	3	3	2	2	3	3	3	3	3	2	2	2	3	2	2	3	3	2	2	2	2	4	3	3	3	3	3	4	3	4	4	3	3	4	4
540	2	41	2	6	3	3	4	3	3	2	3	2	3	3	2	3	2	2	2	3	3	3	3	2	3	3	3	2	2	2	2	2	2	2	2	4	4	4	4	3	4	4	4	4	4	4	4	4	4
541	1	49	2	6	3	3	4	2	3	3	2	2	2	1	3	2	1	3	2	1	2	3	3	3	3	3	3	3	3	3	3	3	2	2	2	3	4	4	4	4	4	4	4	4	4	4	4	4	4
542	2	60	2	6	5	4	4	4	4	4	4	4	4	3	4	4	4	4	2	2	3	2	2	3	3	2	2	1	1	2	3	2	3	1	3	2	2	4	4	2	4	4	4	2	2	3	3	3	3
543	2	42	2	6	5	4	4	4	4	4	4	4	4	3	4	4	4	4	2	2	3	2	2	3	3	2	2	1	1	2	3	2	3	1	3	2	2	4	4	2	4	4	4	2	2	3	3	3	3
544	1	27	1	6	1	3	2	4	2	4	2	4	2	3	1	2	2	2	2	2	2	3	3	3	3	2	2	2	2	1	1	1	4	4	2	4	4	4	4	4	4	4	4	4	4	4	4	4	3
545	2	40	3	6	4	1	2	3	2	2	1	3	2	2	2	3	2	2	1	2	3	2	3	2	2	2	3	2	2	2	2	3	2	3	2	3	4	5	5	4	4	4	4	4	4	4	4	4	4
546	1	50	2	6	4	3	3	4	4	3	4	3	3	2	2	3	3	2	3	3	3	3	3	2	2	2	3	3	2	3	3	2	2	2	2	3	5	4	5	5	5	4	4	4	5	4	4	5	5
547	1	34	2	6	2	3	3	3	3	3	2	3	2	2	3	2	2	2	2	2	2	2	2	2	2	2	2	2	2	2	2	1	1	1	2	3	3	5	4	4	4	4	4	4	4	4	4	4	4
548	2	50	2	6	3	2	3	3	3	3	3	3	3	3	3	3	3	3	3	3	3	3	3	3	3	3	3	3	3	3	3	3	3	3	3	4	4	4	4	4	4	4	4	4	4	4	4	4	4
549	1	39	2	6	4	4	4	4	4	3	2	4	4	3	3	4	4	3	3	3	3	2	2	2	2	2	2	2	2	3	3	2	2	3	3	5	5	4	5	5	5	5	5	5	5	5	5	5	5
550	2	28	1	6	2	2	3	3	4	3	3	3	3	3	3	3	3	3	2	2	3	2	2	2	3	2	3	2	2	2	2	2	2	2	2	3	4	5	5	4	4	4	4	4	4	4	4	4	4
551	2	32	2	6	3	2	4	3	3	2	2	3	2	2	2	3	2	2	1	2	3	3	3	3	2	3	3	2	3	3	3	2	2	3	2	2	3	4	4	3	4	4	4	4	4	4	4	4	4
552	2	57	2	6	3	2	4	3	2	2	1	3	2	1	4	3	1	2	4	2	2	1	2	2	2	3	3	1	2	3	2	1	1	2	1	2	5	5	5	5	5	3	3	4	5	4	5	5	5
553	2	28	1	6	2	3	3	3	3	3	3	3	3	3	3	3	3	3	3	3	3	3	3	3	3	3	3	3	3	3	3	3	3	3	3	4	4	4	4	4	4	4	4	4	4	4	4	4	4
554	2	59	2	6	3	2	2	3	3	3	3	3	3	3	3	3	3	3	3	3	3	3	3	3	3	3	3	3	3	3	3	3	3	3	3	3	3	3	3	3	3	3	3	3	3	3	3	3	3
555	2	35	2	6	3	3	2	3	2	2	2	3	3	2	3	2	3	3	2	3	3	2	3	2	3	3	3	2	3	2	3	3	3	2	3	3	3	3	3	3	3	3	3	4	3	3	4	4	4
556	2	35	2	5	2	1	2	2	3	3	3	3	3	3	3	3	3	3	3	3	3	3	3	3	3	3	3	3	3	3	3	3	3	3	3	4	4	4	4	4	4	4	4	4	4	4	4	4	4
557	1	32	2	5	3	2	3	3	4	3	1	3	2	1	3	3	1	1	1	1	2	3	3	2	2	3	3	2	3	3	4	4	3	3	3	3	4	4	5	5	4	5	5	4	5	5	5	5	4
558	2	28	1	5	2	2	3	3	3	3	2	3	2	2	3	3	2	2	2	2	2	3	3	2	2	3	3	2	2	2	2	2	2	2	2	3	3	3	3	4	3	3	4	4	4	4	3	3	4
559	2	31	1	5	1	2	2	2	3	3	2	2	3	3	4	3	2	2	3	2	3	3	3	2	2	3	2	2	2	3	2	2	2	2	3	3	3	3	2	3	4	2	3	4	2	3	4	3	3
560	2	32	2	5	2	2	3	3	3	3	3	3	2	2	3	3	4	2	2	1	3	2	3	3	2	3	3	2	3	3	3	1	1	2	3	4	4	4	4	3	4	4	4	3	3	4	4	5	4
561	1	56	2	5	4	3	3	3	3	3	3	3	3	3	3	3	3	3	3	3	3	3	3	3	3	3	3	3	3	3	3	3	3	3	3	4	4	4	4	4	4	4	3	3	4	4	4	3	4
562	1	46	2	5	3	2	3	3	3	2	2	2	3	2	2	2	2	2	2	2	2	3	3	2	3	3	3	3	3	3	3	2	2	2	2	2	3	3	3	3	3	4	3	3	3	3	2	3	3
563	1	36	2	5	2	2	3	2	2	2	2	3	2	2	1	2	2	2	2	2	3	3	3	3	2	3	2	2	3	3	3	3	2	3	2	3	3	3	4	3	3	2	4	4	4	4	4	4	4
564	1	42	2	5	3	2	1	1	1	1	2	2	1	1	1	3	1	1	1	2	1	1	2	1	1	1	3	2	1	2	2	2	2	2	1	3	4	5	4	4	4	4	4	4	4	4	4	4	4
565	1	31	2	5	3	2	2	3	3	3	2	3	2	2	2	3	2	2	2	2	3	3	3	3	2	3	3	2	3	3	3	2	2	3	3	3	4	4	4	3	4	3	4	4	4	4	4	4	3
566	1	30	2	5	3	2	3	3	3	3	2	3	2	3	3	3	3	3	2	2	2	3	3	2	2	3	2	2	3	3	3	2	2	2	3	2	4	5	5	4	4	4	4	4	4	4	4	4	4
567	2	33	2	5	3	3	4	4	4	3	2	3	2	2	2	3	4	4	4	4	4	4	4	4	4	4	4	4	4	3	4	3	4	3	4	2	3	4	4	4	4	3	4	3	4	3	4	3	3
568	1	33	2	5	2	2	3	3	4	4	3	2	3	2	4	2	2	3	2	2	3	3	3	2	3	3	3	3	3	3	3	3	2	3	2	2	4	4	3	5	5	3	4	4	5	4	5	5	5
569	2	35	2	5	4	1	1	3	2	2	1	2	2	1	1	2	2	2	2	2	3	3	3	3	3	3	3	3	3	3	3	3	2	3	3	1	4	4	4	3	4	3	4	4	4	4	4	4	4
570	2	35	2	5	3	3	4	4	4	4	2	3	2	3	3	3	2	3	3	2	3	4	4	3	3	3	3	3	4	4	3	3	2	3	3	2	4	3	4	4	4	4	4	4	4	4	4	4	4
571	2	26	1	5	2	1	2	3	3	3	2	3	3	2	3	3	2	2	2	2	3	3	2	2	3	2	2	2	2	2	2	2	2	2	2	3	4	4	4	4	4	4	4	4	4	4	4	4	4
572	2	39	2	5	2	2	2	2	3	1	2	3	2	2	3	3	1	2	2	1	3	2	3	3	2	2	2	2	2	2	3	3	2	3	3	2	3	4	5	4	3	5	4	4	5	4	4	5	4
573	1	48	2	5	3	1	4	3	4	1	4	2	2	4	3	2	4	4	4	4	4	4	4	4	3	3	3	3	3	4	4	3	3	3	3	1	3	3	5	4	4	5	4	5	5	4	5	5	5
574	2	36	2	5	5	3	3	3	3	3	3	2	3	3	3	3	2	3	3	2	3	3	3	3	3	3	3	2	3	3	3	2	3	3	3	4	4	3	4	3	4	4	4	4	4	4	4	4	4
575	1	32	3	5	3	2	4	3	4	3	2	3	3	2	4	3	2	3	3	3	2	4	3	2	3	3	3	2	2	3	4	1	2	2	2	2	3	4	5	3	3	3	3	4	4	4	2	5	3
576	2	30	2	5	3	3	3	4	4	3	2	3	3	3	3	4	3	2	2	2	2	4	3	3	4	3	3	3	3	3	3	3	2	2	3	2	3	5	4	3	4	4	4	4	4	3	4	4	4
577	1	36	2	5	3	2	3	2	3	3	1	3	2	2	3	3	1	1	3	3	3	1	1	1	3	1	1	1	2	2	1	1	1	1	1	4	5	5	5	5	5	2	5	5	5	5	4	5	5
578	1	45	2	5	4	1	3	2	3	3	2	3	3	2	3	3	2	2	2	3	3	2	2	2	2	3	3	3	3	3	3	2	2	2	2	3	3	5	4	3	4	4	4	4	4	4	4	4	4
579	2	52	2	5	5	2	3	4	3	4	2	3	2	2	3	3	2	2	2	2	3	2	2	1	2	2	3	2	2	2	2	2	1	2	2	3	5	5	5	5	4	4	5	4	4	4	4	4	5
580	1	41	2	5	3	2	4	3	3	2	2	3	3	2	2	3	2	1	2	2	3	3	2	3	2	2	2	2	2	2	3	2	3	2	2	3	4	4	4	3	3	4	4	4	4	4	4	4	4
581	2	41	2	5	5	1	1	3	2	1	1	2	2	1	2	2	1	2	2	1	4	3	4	3	3	3	3	3	3	3	3	3	3	3	3	2	3	4	3	3	4	4	4	4	3	4	4	4	4
582	1	26	1	5	2	3	3	3	3	2	1	3	3	1	3	3	2	2	2	2	2	2	2	2	2	2	2	2	2	2	2	2	2	2	2	3	4	4	4	4	4	4	4	4	4	4	4	4	4
583	2	40	2	5	5	3	3	3	3	3	2	3	3	3	3	3	2	3	3	2	3	3	3	3	3	3	3	2	3	3	3	2	3	3	3	4	4	5	5	5	4	3	5	4	5	4	4	4	4
584	1	27	2	5	2	4	3	4	4	3	1	4	2	2	1	3	2	4	1	3	4	4	3	3	1	2	2	1	2	3	4	2	1	1	3	3	3	5	4	3	4	4	4	4	4	5	5	5	5
585	2	55	2	5	4	2	3	3	3	2	3	3	3	2	4	3	2	2	2	2	2	3	3	3	3	3	3	3	3	3	3	2	2	3	3	2	5	5	5	5	5	3	4	5	5	4	5	5	5
586	1	43	2	5	2	2	1	1	1	4	3	2	3	2	4	4	3	3	3	3	3	3	2	2	1	1	2	3	2	4	4	1	1	2	1	4	5	5	5	5	5	5	5	5	5	5	5	5	5
587	1	43	2	5	3	3	4	4	4	4	3	4	3	3	4	4	4	3	3	3	3	2	2	2	2	2	2	2	2	2	2	2	2	2	2	4	5	5	5	5	5	4	5	5	5	5	5	5	5
588	1	42	2	5	3	4	4	4	3	2	2	3	3	2	3	3	2	3	2	2	3	3	3	2	2	2	3	2	2	2	3	2	2	2	2	4	5	5	5	5	4	3	5	5	5	5	4	4	5
589	1	30	1	5	2	1	1	3	4	1	1	3	2	1	3	3	3	3	2	1	3	3	3	3	1	1	1	1	1	1	1	1	1	1	1	3	3	4	5	5	5	5	5	4	5	4	5	5	5
590	1	30	1	2	4	2	3	3	3	2	3	3	2	2	3	3	3	2	2	3	3	3	3	3	3	3	3	3	3	3	3	3	3	3	3	3	3	4	4	3	4	3	4	3	4	3	4	3	4
591	1	29	1	2	2	3	3	3	3	3	3	3	3	3	2	3	2	3	3	3	1	2	2	2	2	2	2	2	2	1	1	1	1	1	1	3	5	5	5	5	5	3	5	5	5	5	5	5	5
592	1	40	2	2	3	2	4	3	4	4	2	3	3	3	3	3	3	3	2	2	3	3	3	3	3	3	3	3	3	3	3	2	1	4	3	3	4	4	4	4	4	4	4	4	4	4	4	4	4
593	2	35	2	1	2	2	2	3	3	3	2	3	3	3	3	3	3	3	4	4	3	3	3	3	1	1	2	2	1	1	1	1	1	1	1	5	5	5	5	5	5	2	5	5	5	5	5	5	5
594	2	37	2	1	3	2	3	2	3	2	2	2	2	2	2	2	2	2	2	2	3	3	3	3	3	3	3	3	3	3	3	3	2	2	3	2	3	4	4	3	3	2	4	4	3	3	3	4	4
595	2	39	2	1	3	2	3	4	4	4	3	3	2	2	3	3	2	3	3	3	2	3	3	3	3	3	2	3	3	3	3	2	2	2	3	2	5	5	5	5	5	5	5	5	5	4	4	5	4
596	2	36	2	1	3	2	1	3	3	2	2	3	2	3	4	3	2	2	3	2	2	3	3	2	3	3	3	2	2	3	2	3	2	4	2	2	4	4	4	3	3	4	4	4	5	5	4	5	5
597	2	38	2	1	3	1	2	3	3	2	1	3	2	2	2	3	2	3	2	1	3	3	3	3	2	3	3	2	3	3	3	3	2	2	3	4	3	5	5	4	5	3	4	4	4	4	4	5	5
598	2	40	2	1	4	3	3	3	3	3	3	3	3	3	3	3	3	3	3	3	3	3	3	3	3	3	3	3	3	3	3	3	3	3	3	4	4	4	4	4	4	3	4	4	4	4	4	4	4
599	1	26	1	1	1	2	4	4	4	3	3	3	3	3	3	4	2	2	2	3	3	3	3	2	2	2	2	2	3	3	2	2	2	2	2	3	4	4	4	3	5	4	4	4	4	4	4	4	3
600	1	23	1	1	1	2	2	2	3	3	3	3	2	2	2	2	2	2	3	2	3	3	3	2	2	3	2	2	2	2	2	2	1	2	3	3	3	4	4	4	4	3	4	4	4	4	4	4	4
601	2	26	1	1	2	3	4	2	4	3	2	3	3	4	4	3	2	3	2	3	3	3	3	2	2	2	2	2	2	2	2	2	2	2	2	3	4	5	5	5	5	3	5	5	5	4	5	5	4
602	1	27	1	1	2	2	4	3	3	2	1	3	2	1	3	3	2	4	2	2	3	3	3	3	3	3	3	3	3	3	3	3	2	3	2	3	4	5	4	3	3	4	4	4	4	4	4	4	4
603	2	33	2	1	3	2	3	3	3	3	2	3	2	2	3	3	2	1	2	2	2	2	2	2	2	2	2	2	2	2	2	2	1	1	1	1	3	5	4	4	5	4	4	4	4	5	4	4	5
604	2	33	2	1	2	2	2	3	4	4	2	3	3	2	4	3	2	3	3	3	2	3	3	3	3	3	2	3	3	3	3	2	1	2	3	3	5	5	5	5	5	4	5	5	5	4	4	5	5
605	2	35	2	1	3	2	3	3	3	3	2	2	2	2	2	3	2	2	2	2	2	3	3	3	3	3	2	2	3	3	3	2	2	2	2	2	3	3	3	3	3	3	3	3	3	3	3	3	3
606	2	36	2	1	2	1	2	4	4	3	1	3	3	4	3	3	1	1	1	2	4	4	2	3	2	2	3	2	3	2	3	4	2	3	2	1	1	1	2	3	2	4	2	3	2	4	2	1	2
607	1	34	2	1	2	2	3	3	3	3	2	3	2	2	3	3	2	2	2	2	3	3	3	2	2	2	2	2	3	3	2	2	2	3	2	4	4	5	4	4	4	5	5	5	5	5	5	5	5
608	1	35	2	1	2	1	4	4	4	4	2	4	3	2	3	3	2	3	3	2	4	3	3	3	3	3	3	3	3	3	3	3	3	3	3	3	4	4	4	3	4	3	4	4	4	4	4	4	4
609	2	47	4	1	4	2	2	3	4	2	3	3	1	1	3	3	2	3	1	1	3	3	3	3	2	3	3	3	3	4	3	4	2	3	3	2	4	5	4	4	5	4	4	4	4	5	5	4	4
610	1	23	1	1	1	2	3	3	3	2	2	3	3	2	3	2	2	3	2	2	3	3	3	3	3	2	2	2	2	3	2	3	2	2	2	3	4	4	4	4	4	4	4	4	4	4	4	4	4
611	2	36	2	1	2	3	3	3	3	3	2	3	2	2	3	2	2	3	3	2	3	3	3	3	2	3	3	2	3	3	3	2	2	3	3	4	4	4	5	4	4	3	4	3	4	4	4	3	4
612	2	30	2	1	2	3	5	3	3	3	3	3	3	3	3	3	3	3	3	3	3	3	3	3	3	3	3	3	3	3	3	3	3	3	3	3	3	3	3	3	3	3	3	3	3	3	3	3	3
613	1	30	1	1	2	2	2	2	3	2	3	3	2	2	3	3	3	2	3	3	3	3	3	2	3	2	3	2	4	3	4	3	3	2	3	3	4	5	4	5	4	4	5	5	5	5	5	5	5
614	2	24	1	1	4	2	2	3	3	4	3	4	3	4	3	4	3	3	4	3	4	3	3	4	3	4	3	4	3	3	4	3	4	3	4	4	4	4	4	4	4	4	4	4	4	4	4	4	4
615	1	29	2	1	2	2	3	3	3	3	2	3	2	2	3	3	2	3	2	3	3	3	3	2	2	2	2	2	2	2	2	2	2	2	3	3	3	5	5	4	5	5	4	5	5	4	5	4	4
616	1	31	2	1	2	3	2	3	4	4	3	4	3	3	4	4	2	3	4	2	3	2	2	1	3	2	2	2	2	1	1	1	1	1	1	3	5	5	5	5	5	4	5	5	5	5	5	5	5
617	1	38	2	1	3	2	4	3	3	3	2	3	3	2	2	4	2	3	2	2	3	3	3	2	2	2	3	3	2	3	2	2	1	3	3	3	4	5	5	4	4	5	4	4	4	4	4	4	3
618	1	45	2	1	3	4	4	4	3	3	3	4	4	3	1	3	3	3	3	3	2	3	3	2	2	2	1	2	2	3	2	2	2	1	2	3	4	3	3	3	4	4	4	4	5	4	2	3	4
619	2	31	2	1	2	2	3	3	3	2	2	2	2	2	2	3	2	2	2	2	2	2	2	2	2	3	2	3	2	2	2	3	2	2	2	3	4	4	4	3	4	4	4	4	3	4	3	4	4
620	2	29	2	1	3	2	2	2	2	2	2	2	2	2	2	2	2	2	2	2	3	3	2	2	2	3	2	2	2	2	2	3	2	2	2	3	3	5	4	3	3	3	3	4	4	4	4	4	4
621	2	33	2	1	2	2	2	2	2	2	2	2	2	2	2	2	2	2	2	2	3	3	2	2	2	3	2	2	2	2	2	3	2	2	2	3	3	5	4	3	3	3	3	4	4	4	4	4	4
622	2	25	2	1	1	3	4	2	3	1	2	3	2	3	2	3	2	3	2	3	4	3	2	2	2	3	4	3	2	3	2	3	4	3	2	3	4	5	5	3	2	3	3	2	3	4	1	4	2
623	2	35	2	1	3	2	3	3	3	3	1	3	2	2	3	3	3	3	2	3	2	3	3	3	3	2	3	3	3	2	2	3	3	3	2	3	4	4	4	4	4	4	4	4	4	3	4	4	4
624	1	38	2	1	2	2	2	2	2	2	2	2	2	2	1	2	3	3	2	2	2	2	2	2	3	3	3	3	3	3	3	3	3	3	3	3	3	3	3	3	3	3	3	3	3	4	4	3	3
625	2	39	2	1	2	1	3	3	2	1	2	1	1	1	3	1	1	2	2	2	2	3	3	3	3	3	3	3	3	3	3	3	2	3	3	4	4	4	5	4	4	4	4	5	5	5	5	5	4
626	1	26	1	1	2	3	3	3	3	3	3	3	3	3	3	3	3	3	3	3	3	3	3	3	3	3	3	3	3	3	3	3	3	3	3	3	4	4	4	4	4	4	4	4	4	4	4	4	3
627	2	37	3	1	2	1	1	1	1	1	1	1	1	1	1	1	1	1	1	1	4	4	4	4	4	4	4	4	4	4	4	4	4	4	4	1	3	3	3	3	3	3	3	3	3	3	3	3	3
628	1	36	2	1	2	2	4	4	4	4	4	3	4	4	1	3	3	3	4	3	3	2	3	3	4	3	2	3	3	4	3	3	1	3	3	2	5	5	5	5	5	5	5	5	4	4	4	4	4
629	1	38	2	1	3	2	2	3	4	2	1	3	2	2	3	3	2	3	2	2	3	3	3	2	2	3	2	3	3	3	2	2	1	3	3	2	4	5	5	3	5	3	4	5	5	5	5	5	5
630	2	29	2	1	2	2	3	3	3	3	1	3	2	2	3	3	2	3	2	3	3	3	3	3	3	3	3	3	3	3	3	2	2	3	3	3	4	4	4	4	4	4	4	4	4	4	4	4	4
631	2	30	2	1	2	1	2	3	4	3	2	3	3	3	2	3	2	2	2	2	3	3	3	2	2	2	2	2	2	2	2	2	2	2	2	5	4	5	5	5	5	5	5	5	4	4	4	4	5
632	2	32	2	1	2	3	3	3	3	3	2	3	3	3	3	3	3	3	3	3	3	3	3	3	3	2	2	2	2	2	2	2	2	2	2	3	3	3	4	3	4	3	4	4	4	3	4	4	4
633	1	30	1	1	3	3	3	4	3	2	2	3	3	2	3	4	1	2	2	2	2	4	4	3	2	3	3	3	4	3	4	3	2	3	3	3	3	4	5	3	4	4	4	4	4	4	4	5	4
634	2	32	2	1	2	2	2	2	3	1	1	3	1	1	3	3	1	1	1	1	3	2	3	4	2	3	3	4	3	1	2	2	2	2	3	2	1	3	1	1	3	2	5	4	4	5	4	4	4
635	2	39	2	1	2	2	2	3	4	4	4	3	3	2	3	2	2	2	2	2	3	3	3	2	3	2	3	2	2	2	3	2	2	3	2	3	3	4	4	4	5	4	5	5	5	5	5	5	5
636	2	36	2	1	3	2	2	3	3	2	2	3	2	2	2	3	2	2	2	1	3	3	3	3	3	3	3	3	3	3	2	3	2	3	3	2	4	4	4	4	4	2	2	1	4	5	3	2	3
637	2	36	2	1	3	2	2	3	3	2	2	3	2	2	2	3	2	2	2	1	3	3	3	3	3	3	3	3	3	3	2	3	2	3	3	2	4	4	4	4	4	2	2	1	4	5	3	2	3
638	1	38	2	4	3	2	3	3	3	3	2	3	3	2	2	3	2	2	2	2	2	2	2	2	2	2	3	3	3	2	2	2	3	3	3	4	4	4	4	4	4	4	4	4	4	4	4	4	4
639	2	28	1	4	1	2	4	3	4	3	2	3	4	3	4	3	3	3	4	3	3	1	1	1	1	1	1	1	1	1	1	1	1	1	1	4	5	5	5	5	5	5	5	5	5	5	5	5	5
640	1	44	2	4	3	2	4	3	4	3	2	3	4	3	4	3	3	3	4	3	3	1	1	1	1	1	1	1	1	1	1	1	1	1	1	4	5	5	5	5	5	5	5	5	5	5	5	5	5
641	1	37	2	4	3	2	4	3	4	3	2	3	4	3	4	3	3	3	4	3	3	1	1	1	1	1	1	1	1	1	1	1	1	1	1	4	5	5	5	5	5	5	5	5	5	5	5	5	5
642	1	35	2	4	3	2	4	3	3	2	2	3	2	2	2	3	2	2	2	2	3	3	3	3	2	3	2	2	3	3	3	2	2	2	2	2	4	4	4	4	4	4	3	4	4	4	4	4	4
643	2	36	2	4	4	3	3	3	3	3	1	3	3	2	3	3	2	1	2	1	2	3	3	3	3	2	2	2	2	2	3	2	2	2	2	3	4	4	4	3	5	5	4	4	5	4	3	5	4
644	2	36	2	4	3	3	4	3	4	2	2	3	3	2	4	4	2	3	3	2	3	3	3	2	3	3	3	2	3	4	3	2	1	2	2	3	5	5	5	4	5	5	5	4	5	4	5	5	5
645	1	42	2	4	2	4	4	4	4	3	2	3	2	4	4	4	4	4	3	4	4	4	4	4	4	4	4	4	3	4	3	4	4	4	4	5	5	5	5	5	5	4	4	5	5	5	5	5	5
646	2	36	2	4	3	2	3	3	2	2	1	3	2	2	1	3	1	2	1	1	3	3	2	2	2	2	3	2	2	3	3	3	2	3	2	4	4	4	5	2	3	4	4	4	4	4	4	5	5
647	2	33	1	1	3	3	3	3	4	2	2	3	3	3	3	3	2	3	3	2	2	2	2	2	2	2	2	2	2	2	2	2	2	2	2	3	5	4	5	5	4	4	5	4	5	5	4	5	5
648	1	24	1	1	2	3	3	3	3	2	3	3	2	3	3	3	2	3	3	3	2	3	2	3	2	3	2	3	2	3	2	3	2	3	3	4	4	4	4	4	4	4	4	4	4	4	4	4	4
649	1	34	2	1	3	2	3	3	2	3	1	2	2	1	4	3	2	2	1	2	2	3	1	3	2	3	3	3	3	3	4	3	1	2	3	3	4	4	5	4	4	3	4	4	4	4	5	4	5
650	1	38	2	1	4	3	3	3	3	3	2	3	2	2	3	3	2	2	2	2	3	2	2	2	3	2	3	3	2	3	2	2	1	1	1	3	4	4	4	4	4	5	4	4	5	3	2	3	4
651	2	43	2	1	3	2	2	3	3	3	2	3	2	2	3	3	2	3	3	2	3	2	2	2	2	2	3	2	3	3	2	2	2	2	3	3	4	5	5	4	5	3	5	5	5	5	5	5	5
652	1	35	2	1	2	3	3	3	3	3	3	3	3	3	3	3	3	3	3	3	2	3	2	3	3	2	3	3	3	2	2	2	3	3	2	3	3	3	3	3	3	4	4	4	4	4	4	3	3
653	1	30	2	1	4	3	4	4	3	4	2	3	2	2	4	4	2	2	2	2	3	2	2	2	2	2	2	2	2	3	2	2	1	2	2	3	4	5	5	3	4	2	4	5	5	4	5	5	4
654	1	28	1	1	3	1	3	3	3	2	1	2	2	1	3	3	2	2	2	2	3	3	3	3	3	3	3	2	3	3	3	3	2	3	3	4	4	2	2	4	4	3	4	4	3	4	4	4	4
655	2	23	1	2	1	1	4	4	2	2	1	3	2	1	4	4	4	3	1	2	2	4	4	3	3	3	3	3	4	4	2	2	2	2	2	2	3	3	3	2	2	4	3	3	4	3	2	4	3
656	1	37	2	2	4	2	3	2	3	3	3	3	2	2	2	2	1	2	3	1	4	3	3	3	3	4	3	2	3	2	4	3	3	3	4	3	4	4	4	3	4	5	5	4	4	4	4	4	5
657	1	34	2	2	5	1	2	4	3	3	1	4	4	3	2	4	2	2	3	2	3	3	3	2	2	3	3	2	3	3	3	3	2	2	2	3	3	4	4	4	4	4	4	4	3	4	3	4	3
658	1	36	2	2	3	3	3	3	4	3	2	3	3	2	3	3	2	3	2	2	2	2	3	2	2	2	2	3	3	3	2	2	1	1	2	2	4	5	5	4	4	5	4	4	4	4	4	4	4
659	1	32	2	2	3	2	3	3	3	2	3	3	2	2	2	2	1	2	2	2	3	3	4	3	3	4	3	3	3	3	3	3	2	3	3	2	3	3	3	3	3	4	3	4	4	3	3	4	3
660	1	28	2	2	2	3	3	3	4	3	3	3	3	3	4	3	3	3	3	4	3	3	3	4	3	3	3	4	1	1	2	4	4	2	4	5	4	4	4	4	5	5	5	4	4	4	4	5	4
661	1	41	2	2	2	2	1	3	3	3	2	3	2	3	3	3	3	3	2	3	3	2	3	2	3	3	3	2	3	2	3	3	2	2	2	3	4	5	5	4	4	5	4	4	4	4	4	4	4
662	1	31	2	2	2	3	3	3	3	3	3	3	3	3	3	3	3	3	3	3	3	3	3	3	3	3	3	3	3	3	3	3	3	3	3	5	4	4	5	4	3	4	4	5	4	3	4	4	5
663	2	31	2	2	5	2	3	3	2	2	3	3	2	2	3	3	2	3	3	2	3	2	3	2	3	3	3	3	3	2	2	3	2	3	3	4	5	4	5	4	3	4	4	4	3	4	3	4	3
664	2	26	1	2	1	2	3	3	4	3	2	3	3	2	3	3	3	2	2	2	3	3	3	3	3	3	3	3	3	4	4	4	3	3	3	4	4	4	4	4	4	2	4	4	4	4	4	4	4
665	2	35	2	2	2	2	4	2	3	3	2	3	2	2	4	3	2	2	2	2	3	4	3	2	4	3	3	3	3	3	3	3	3	3	3	1	3	5	4	3	5	4	4	5	5	4	5	5	5
666	1	47	2	2	2	3	3	3	3	3	2	2	2	3	3	3	3	3	2	3	3	3	2	3	3	3	2	3	3	3	3	3	2	3	3	2	4	4	4	4	4	4	4	5	4	4	4	4	5
667	2	53	2	5	4	3	3	3	3	3	3	3	3	3	3	3	3	3	3	3	3	2	2	2	3	2	3	2	2	2	2	2	2	2	2	3	3	4	4	4	4	4	4	4	4	4	4	4	4
668	2	30	1	5	4	1	3	2	3	3	2	3	2	2	2	3	2	2	2	2	3	3	3	3	2	3	3	3	2	3	3	3	2	2	3	3	4	5	3	3	4	3	4	4	5	4	4	4	4
669	2	31	1	5	2	2	2	3	3	3	2	3	2	3	3	3	2	3	3	2	3	3	2	3	2	3	2	2	2	2	3	2	2	2	2	4	3	4	2	4	3	3	2	3	4	3	3	2	3
670	1	29	2	5	3	2	3	3	3	3	2	3	3	3	3	3	3	3	2	3	2	3	2	2	2	2	2	2	2	2	2	2	2	2	2	3	4	4	4	4	4	3	4	4	4	4	4	4	4
671	2	36	2	5	2	1	1	1	1	1	1	1	1	1	2	1	1	1	1	1	3	4	4	4	4	4	3	4	4	4	4	3	3	4	3	2	3	3	3	3	3	5	3	3	3	3	3	3	3
672	2	50	2	5	4	2	2	1	2	2	2	1	2	1	2	1	3	1	1	2	2	1	2	1	3	2	2	1	2	2	2	1	2	2	2	3	3	3	3	3	3	3	3	3	3	3	3	3	3
673	2	39	2	5	2	1	3	3	3	2	1	2	2	2	3	2	2	2	2	2	2	3	3	3	3	3	3	3	3	3	3	3	2	3	3	4	4	4	4	4	4	4	4	4	4	4	4	4	4
674	2	28	2	1	2	2	2	2	2	2	1	1	1	1	4	2	1	1	1	1	4	3	2	2	2	3	2	3	3	2	2	2	2	2	2	3	3	3	3	3	3	4	4	4	4	4	4	3	4
675	1	30	2	5	2	2	3	3	3	3	2	3	3	2	3	3	3	2	2	3	2	3	2	3	2	3	3	2	2	3	2	2	2	2	2	4	4	4	4	4	4	4	4	4	4	4	4	4	4
676	2	36	1	1	2	2	3	3	3	3	3	3	3	2	2	3	2	2	2	2	1	2	2	2	2	2	2	2	2	2	2	2	3	3	3	2	2	5	5	5	5	5	5	5	5	5	5	5	5
677	2	28	1	1	2	2	3	3	4	4	3	3	3	3	2	3	2	3	3	3	3	3	2	2	2	3	2	2	2	3	2	2	2	2	2	3	4	4	4	3	4	4	4	4	4	4	4	4	4
678	2	29	1	1	2	3	2	3	3	2	2	3	2	2	2	3	2	3	3	2	2	2	2	1	2	2	1	2	1	2	2	1	2	2	4	2	3	5	4	3	3	4	3	4	4	3	4	4	3
679	2	30	1	1	2	2	3	3	3	3	2	3	3	3	3	3	2	3	3	3	3	3	3	2	2	2	2	2	3	3	3	2	2	2	3	3	4	4	4	4	4	4	4	4	4	4	4	4	4
680	1	39	2	1	2	2	4	3	3	2	1	3	2	2	1	2	2	2	1	2	2	3	3	3	2	3	3	3	3	3	3	3	2	2	3	3	4	4	4	4	4	5	5	5	5	5	5	4	5
681	1	39	2	1	3	2	4	3	3	2	1	3	2	2	1	2	2	2	1	2	2	3	3	3	2	3	3	3	3	3	3	3	2	2	3	3	4	4	4	4	4	5	5	5	5	5	5	4	5
682	1	27	1	1	2	2	4	4	3	3	3	4	3	2	3	3	2	3	4	2	3	3	4	3	2	3	3	3	3	3	3	3	3	3	3	3	3	4	5	3	3	3	5	2	4	3	4	3	4
683	1	27	1	1	2	2	4	4	3	3	3	4	3	2	3	3	2	3	4	2	3	3	4	3	2	3	3	3	3	3	3	3	3	3	3	3	3	4	5	3	3	3	5	2	4	3	4	3	4
684	1	40	2	1	2	2	2	3	3	3	3	3	3	3	3	3	3	3	3	2	3	3	3	3	3	3	3	3	3	3	3	3	3	3	3	4	4	4	4	4	4	4	4	4	4	4	4	4	4
685	1	40	2	2	2	2	2	3	3	3	3	3	3	3	3	3	3	3	3	2	3	3	3	3	3	3	3	3	3	3	3	3	3	3	3	4	4	4	4	4	4	4	4	4	4	4	4	4	4
686	1	60	2	2	3	3	3	3	3	3	2	3	3	3	3	3	3	3	3	3	2	2	2	2	2	2	2	2	2	2	3	2	1	1	1	4	4	4	4	4	4	4	4	4	5	4	5	5	4
687	1	60	2	2	3	3	3	3	3	3	2	3	3	3	3	3	3	3	3	3	2	2	2	2	2	2	2	2	2	2	3	2	1	1	1	4	4	4	4	4	4	4	4	4	5	4	5	5	4
688	2	32	2	2	1	2	3	3	3	2	1	2	1	1	2	3	1	3	1	1	3	3	3	3	3	4	1	3	3	3	4	4	1	3	4	1	4	4	4	4	4	2	4	4	3	4	4	4	4
689	1	32	1	1	2	4	3	4	4	3	2	4	4	3	3	3	3	3	3	3	3	3	3	3	3	3	3	3	3	3	3	3	3	3	3	4	4	4	4	5	4	5	4	4	4	5	4	5	4
690	2	37	2	1	2	2	3	3	3	2	1	3	3	2	1	2	2	2	1	2	3	3	3	2	2	3	3	3	3	3	3	3	1	2	2	2	4	4	4	3	4	4	3	4	4	4	4	4	4
691	2	49	2	1	3	2	1	2	2	2	1	2	2	2	2	2	1	2	2	1	2	3	3	3	3	3	3	3	3	3	3	3	3	3	3	1	1	5	5	5	5	3	5	5	5	5	5	5	5
692	1	54	2	1	3	2	3	4	4	3	2	4	4	3	4	4	2	4	3	4	2	2	3	2	2	2	2	3	2	2	3	2	2	3	2	4	4	5	5	5	4	5	5	5	5	5	5	5	5
693	2	56	2	1	2	2	4	3	4	4	3	4	4	2	4	4	3	3	2	2	2	2	2	2	2	2	2	2	2	2	2	1	2	2	2	4	4	4	5	5	5	3	4	5	5	4	5	5	5
694	2	31	1	1	2	2	4	4	3	2	2	3	3	2	3	3	2	2	2	2	3	3	3	3	3	3	3	3	3	3	3	3	2	3	3	4	4	4	4	4	4	4	4	4	4	4	4	4	4
695	2	32	1	1	1	3	3	3	4	4	2	4	2	2	4	4	2	3	2	2	3	2	2	2	2	2	2	2	2	2	3	3	2	3	3	3	4	4	4	4	3	4	4	4	4	4	4	4	4
696	2	28	1	1	1	4	3	2	3	4	4	4	4	4	4	4	3	3	4	4	4	4	4	4	4	4	4	4	4	4	4	4	4	4	4	4	4	4	4	4	4	4	4	4	4	4	4	4	4
697	2	27	1	1	1	2	4	3	4	4	3	4	4	2	4	4	2	2	2	2	2	2	2	2	2	2	2	2	2	2	2	2	2	2	2	4	4	4	5	5	5	2	3	4	4	4	5	5	5
698	1	42	2	1	2	3	4	4	4	4	2	4	4	3	3	4	4	4	3	3	3	3	3	1	1	3	3	2	2	2	2	2	1	2	2	4	4	5	5	5	5	5	5	5	5	5	5	5	5
699	1	36	2	1	3	1	2	1	1	2	3	2	3	2	1	1	1	1	1	1	1	4	1	4	4	4	4	4	4	4	4	4	4	4	4	2	2	2	2	2	2	2	2	2	2	2	2	2	2
700	1	38	2	1	2	1	3	1	4	4	2	1	3	1	2	1	2	3	1	1	1	4	1	2	3	1	3	2	3	2	1	1	2	2	1	2	2	2	2	2	2	2	2	2	2	2	2	2	2
701	1	35	2	1	2	1	2	1	1	1	1	2	1	1	1	3	3	3	3	3	2	3	2	2	3	3	2	3	3	3	3	3	3	3	3	3	3	3	3	2	4	3	3	3	3	3	3	3	3
702	1	44	2	1	3	2	3	3	4	3	1	3	2	2	3	3	2	2	1	2	3	2	3	2	2	2	2	2	2	2	3	2	2	2	2	3	4	4	4	3	4	4	4	4	4	4	4	4	4
703	2	34	2	1	3	2	4	3	3	2	2	2	2	2	2	3	2	3	2	1	3	3	3	2	3	3	3	3	3	3	3	3	2	2	3	2	4	4	4	4	4	4	4	4	4	4	4	4	4
704	2	39	2	1	2	2	3	3	3	3	2	4	2	4	4	3	2	4	2	2	1	3	3	2	2	2	2	2	2	3	2	2	2	2	2	3	4	4	4	4	4	3	5	4	4	4	4	4	4
705	2	32	1	1	1	3	3	3	3	3	2	2	2	2	2	2	2	1	3	1	4	3	3	3	3	3	3	3	3	3	4	3	2	3	4	4	4	5	5	5	5	4	4	5	5	5	5	5	5
706	2	42	2	1	3	3	3	3	3	3	3	3	3	3	3	3	3	3	2	2	2	2	2	2	3	3	3	2	2	3	2	2	2	2	5	3	4	4	4	4	4	4	4	4	4	4	4	4	4
707	1	35	2	1	3	1	1	3	2	2	1	2	1	1	2	2	2	2	3	3	3	2	2	2	2	2	2	2	2	2	2	2	1	1	1	4	4	4	4	4	4	4	4	4	4	4	4	4	4
708	1	31	4	1	3	3	4	3	4	4	1	3	3	2	3	3	2	3	3	3	3	4	2	3	2	3	3	3	2	3	1	1	2	2	5	3	4	5	4	5	5	4	5	5	5	5	5	4	5
709	1	47	2	1	4	3	4	3	4	4	2	3	3	2	3	4	4	4	3	3	3	3	4	2	3	2	3	3	3	2	4	1	1	2	2	4	4	5	4	5	5	4	5	5	5	5	5	4	5
710	1	38	2	1	2	1	2	3	3	2	2	3	2	2	2	3	2	2	2	2	2	2	2	2	2	3	3	2	2	3	3	3	2	3	2	3	4	4	4	4	4	4	4	4	4	4	4	4	4
711	1	39	2	1	2	2	4	4	4	3	3	4	4	3	2	3	3	3	3	2	2	3	3	2	2	2	1	1	3	2	3	3	2	2	3	3	4	4	3	3	5	5	5	5	5	4	5	5	5
712	1	35	2	1	2	2	2	2	2	2	2	2	2	2	2	2	2	2	2	2	2	2	2	2	2	2	2	2	2	2	2	2	2	2	2	4	4	4	4	4	4	4	4	4	4	4	4	4	4
713	1	24	1	1	1	2	3	4	4	4	1	3	3	2	3	3	3	3	4	2	3	3	3	1	2	2	3	3	2	2	2	2	2	2	2	3	4	4	4	4	4	4	4	4	4	4	4	4	4
714	1	28	1	1	2	3	3	3	3	2	2	3	2	2	2	2	3	3	3	2	3	3	2	2	2	2	3	2	3	2	3	2	2	2	2	3	4	4	4	4	4	5	4	4	4	4	4	4	4
715	2	33	2	5	3	1	2	2	3	2	1	2	2	2	3	2	1	1	1	1	1	3	3	2	2	2	2	2	2	1	3	2	2	2	1	2	3	5	4	4	4	4	4	4	4	4	4	4	4
716	2	39	2	5	3	1	3	2	3	2	2	2	2	2	4	2	2	2	2	2	3	3	3	3	3	3	3	3	3	3	3	3	2	3	3	2	4	4	4	4	4	4	4	4	4	4	4	4	4
717	1	32	2	5	2	3	4	4	4	3	3	4	3	2	4	4	3	4	3	3	3	3	3	2	2	2	2	2	2	2	2	2	2	2	2	4	5	5	4	5	5	5	5	5	5	5	5	5	5
718	2	22	1	5	1	2	4	3	4	3	2	3	3	3	3	3	3	2	2	2	4	4	3	3	2	2	2	2	3	2	2	2	1	2	2	3	4	5	5	4	5	5	4	4	4	4	5	5	3
719	2	40	2	5	2	1	2	3	3	2	3	2	3	1	3	2	2	2	1	2	2	1	3	3	2	2	3	3	1	3	3	1	3	3	3	4	4	3	3	4	3	3	4	3	2	3	3	2	3
720	2	35	1	5	2	1	2	2	2	3	2	2	2	2	3	3	2	2	2	2	2	3	2	2	2	2	2	2	2	3	2	2	1	1	2	2	3	4	2	3	4	4	3	4	4	4	4	4	4
721	2	42	2	5	5	3	3	4	4	4	1	3	3	3	4	4	3	3	2	2	1	1	1	1	1	1	1	1	1	1	1	1	1	1	1	5	5	5	5	5	5	5	5	5	5	5	5	5	5
722	1	38	2	5	2	4	4	4	3	2	1	2	2	2	1	1	1	1	2	2	4	4	4	3	4	4	4	4	1	2	4	4	2	4	4	2	2	3	3	2	2	4	2	2	3	3	3	4	4
723	2	37	2	5	3	4	3	3	2	1	3	3	2	1	3	2	3	1	1	2	3	3	2	2	3	2	2	3	3	3	3	1	2	3	3	2	5	5	5	4	3	5	3	3	5	4	3	5	5
724	2	33	1	5	2	2	3	2	4	3	2	3	2	2	4	3	2	3	2	2	2	3	3	3	2	3	3	2	3	2	3	2	2	2	3	3	4	5	5	5	5	4	5	5	5	5	5	5	5
725	1	30	2	5	2	2	3	3	3	2	1	3	2	1	3	3	2	2	3	2	3	4	3	4	3	4	3	3	3	4	4	2	1	2	3	2	4	4	4	3	4	3	4	2	4	4	4	4	4
726	2	29	2	5	2	3	4	3	4	4	2	3	2	3	4	2	2	3	3	2	3	2	2	2	2	2	2	2	2	2	2	1	2	2	1	3	4	5	5	4	5	3	4	4	5	5	5	4	5
727	2	45	2	5	3	1	2	3	4	3	2	3	3	2	2	3	2	2	1	2	3	3	3	2	2	2	3	2	2	3	2	3	2	3	3	2	3	4	3	3	3	3	3	3	3	3	2	2	3
728	2	25	1	5	1	2	3	3	3	2	1	3	2	2	2	2	2	2	2	2	2	3	3	2	3	3	3	3	3	3	3	3	2	3	3	3	3	3	3	3	3	3	3	3	3	3	3	3	3
729	2	37	2	5	2	1	3	3	3	1	1	1	1	1	1	2	1	1	1	1	3	3	3	3	2	4	4	2	3	3	3	3	1	4	3	3	2	3	4	3	2	3	3	3	3	3	3	3	3
730	1	35	2	5	1	2	2	2	2	2	2	2	2	2	2	2	2	2	2	2	2	2	2	2	2	2	2	2	2	2	2	2	2	2	2	3	3	3	3	3	3	3	3	3	3	3	3	3	3
731	2	37	2	5	3	2	3	3	3	2	2	3	3	2	3	3	3	2	2	2	2	3	3	2	3	3	2	2	3	3	3	3	3	3	3	4	4	5	5	4	5	5	5	5	5	5	3	4	4
732	2	26	1	5	1	4	4	4	4	4	2	3	3	2	2	3	2	2	2	3	2	4	3	1	1	2	2	1	2	4	1	2	1	2	4	3	4	4	4	4	2	5	5	3	4	5	2	4	4
733	2	56	2	5	5	2	2	3	2	3	3	3	3	2	2	4	4	4	3	2	2	2	2	2	1	2	1	2	3	2	2	2	3	2	3	3	3	3	4	2	3	4	3	4	3	3	3	4	3
734	2	25	1	5	2	3	4	3	4	2	2	4	4	2	4	4	3	3	3	2	2	3	3	3	2	3	3	3	3	3	3	2	2	3	3	4	5	5	5	5	5	5	5	5	5	5	5	5	5
735	2	30	2	5	2	3	2	2	3	2	2	2	3	2	2	3	2	2	2	3	3	3	3	2	2	3	2	2	3	2	3	2	3	2	2	3	3	3	3	3	3	3	3	3	3	3	3	3	3
736	1	35	1	5	3	2	2	2	3	1	1	2	3	4	2	2	3	1	2	2	2	1	2	2	3	3	4	3	3	2	2	2	1	1	1	3	4	4	4	4	3	2	4	4	3	2	2	4	3
737	2	32	1	5	2	2	4	3	3	2	2	3	3	3	2	3	2	3	2	2	3	3	2	2	3	3	2	2	2	2	3	2	1	2	2	4	3	4	4	4	3	3	3	4	4	5	4	5	3
738	1	26	1	5	1	3	1	3	3	3	4	4	3	4	4	4	3	3	3	3	4	3	3	3	3	4	3	3	4	4	4	3	4	3	4	3	3	3	4	3	4	3	3	4	3	4	5	4	4
739	2	36	1	1	3	3	4	2	3	2	4	3	2	4	3	3	4	3	4	2	3	3	2	3	2	3	3	3	2	3	3	3	3	3	4	4	2	4	4	4	4	4	4	4	4	4	4	4	4
740	1	35	2	1	3	3	4	3	4	3	2	3	2	2	3	3	2	3	3	2	3	3	3	2	3	3	2	2	2	2	2	2	2	2	2	4	4	5	5	5	5	4	5	5	5	4	5	5	5
741	1	33	2	1	3	3	4	4	4	3	1	4	4	4	4	4	3	3	3	3	2	3	4	2	2	2	2	2	2	2	2	3	3	2	3	2	4	4	4	4	4	2	5	5	4	4	3	5	5
742	2	31	2	1	2	1	2	3	3	2	1	3	2	1	3	3	1	3	1	2	3	4	4	3	2	3	3	3	3	3	3	3	2	3	3	4	4	4	3	4	5	5	5	5	5	5	5	5	5
743	2	32	2	1	2	3	4	4	4	3	2	4	3	3	4	4	2	3	3	3	4	4	4	4	4	4	4	3	3	3	3	2	2	3	2	3	4	5	5	5	5	4	5	5	5	5	5	5	5
744	1	38	2	1	3	2	1	2	3	2	3	2	3	2	3	2	3	2	2	3	2	3	2	3	2	3	2	3	2	3	2	3	2	3	3	3	4	3	4	3	4	3	4	3	4	3	4	3	4
745	2	25	1	1	1	4	4	4	3	3	4	2	2	3	4	2	3	3	2	2	2	3	3	2	2	2	2	2	2	2	2	2	2	2	2	3	3	4	4	4	4	4	4	4	4	4	4	4	4
746	1	27	1	1	1	3	4	3	3	4	3	4	3	3	4	3	3	3	3	4	3	3	3	4	3	4	3	4	3	4	3	4	3	3	4	3	4	4	4	4	4	3	4	4	3	4	4	4	4
747	2	34	2	1	2	2	2	2	4	3	1	2	1	3	4	4	1	2	2	2	2	4	4	3	2	3	3	2	3	3	3	3	3	2	3	3	3	3	3	4	4	4	4	4	4	4	4	4	4
748	2	56	2	1	3	1	3	3	3	1	1	2	2	1	3	3	3	2	1	1	1	3	3	3	3	3	3	3	3	3	3	3	3	3	3	4	3	3	3	3	3	3	3	3	3	3	3	3	3
749	2	38	2	1	2	1	2	2	2	2	2	3	2	2	4	3	1	2	2	1	3	2	3	3	2	3	3	2	3	3	3	3	3	2	2	3	3	3	3	3	3	3	3	3	3	3	3	3	3
750	2	31	1	1	3	2	1	2	2	2	3	3	2	2	3	2	2	3	2	2	3	2	3	2	3	3	2	2	3	2	3	3	3	2	3	3	3	2	2	3	4	4	3	3	2	2	3	3	3
751	2	40	2	1	2	2	1	2	3	3	2	1	3	2	1	2	2	2	3	2	3	2	3	2	2	2	3	2	2	2	3	3	3	2	4	4	4	4	4	3	4	3	4	3	4	3	4	3	4
752	2	32	1	1	3	1	2	3	3	2	2	2	2	2	3	3	2	2	2	2	3	3	3	3	3	3	3	2	3	3	3	2	2	3	3	3	3	3	3	3	3	3	3	3	3	3	3	3	3
753	2	35	1	1	3	2	3	3	3	2	2	3	2	2	2	2	2	2	2	2	2	2	2	3	3	3	3	3	3	3	3	3	3	3	3	3	3	3	3	3	3	3	3	3	3	3	3	3	3
754	2	36	2	1	4	2	3	3	3	2	2	3	2	2	3	3	2	3	2	3	2	2	2	3	2	3	2	2	2	2	2	2	2	2	2	3	3	4	4	3	4	3	3	4	4	4	4	4	4
755	2	26	1	1	1	2	3	3	3	2	2	3	3	2	4	3	2	2	3	3	2	2	3	3	3	3	3	3	3	3	3	2	2	2	3	3	3	4	4	4	4	3	4	4	4	4	4	4	4
756	2	28	1	3	2	2	2	2	2	2	2	2	2	2	2	2	2	2	2	2	2	2	2	2	2	2	2	2	2	2	2	2	2	2	2	4	4	3	3	3	3	3	3	3	3	3	3	3	3
757	2	30	1	3	2	3	3	3	3	3	2	2	3	3	2	2	3	2	3	2	2	2	3	3	3	3	3	3	1	1	3	3	2	2	2	4	4	3	3	4	4	3	4	4	3	4	4	3	4
758	1	32	1	3	2	4	4	4	4	4	4	4	4	4	4	4	4	4	4	4	4	4	4	1	1	1	1	1	1	1	1	1	1	1	1	5	5	4	5	5	5	5	5	5	5	5	4	5	5
759	2	30	1	3	1	2	2	3	3	3	3	3	3	3	3	3	3	3	3	3	3	3	3	3	3	3	3	3	3	3	3	3	3	3	3	4	4	4	4	4	4	4	4	4	4	4	4	4	4
760	2	36	2	3	3	3	3	3	3	3	2	3	3	3	3	3	3	3	3	2	3	3	3	2	2	2	2	2	2	2	2	2	2	2	2	3	4	4	3	4	4	4	4	4	4	4	4	4	4
761	2	30	1	1	2	1	1	3	3	1	1	3	1	1	3	2	2	1	1	1	1	1	4	4	3	3	3	3	3	3	3	3	3	3	3	1	3	4	4	4	4	3	3	4	3	4	4	4	4
762	2	35	2	1	2	1	3	2	2	2	2	2	2	2	1	2	1	2	2	2	3	3	3	3	2	3	3	3	3	3	2	3	2	2	3	2	3	3	3	3	3	4	3	3	3	3	3	3	3
763	2	37	2	1	3	3	3	3	3	2	2	2	2	2	2	3	2	2	2	2	3	4	3	3	3	3	3	3	3	3	3	3	3	3	3	3	4	4	4	4	5	4	4	4	4	4	5	5	4
764	1	37	2	1	3	2	3	2	4	3	2	3	3	2	2	2	2	2	2	2	3	2	3	3	3	3	3	3	3	3	3	2	2	3	3	3	4	5	5	3	3	3	5	5	5	5	4	4	5
765	1	30	1	1	2	2	2	3	4	1	2	3	3	3	3	3	3	3	2	2	3	2	2	1	2	1	3	2	1	1	1	1	1	1	1	4	5	5	5	4	4	3	4	4	4	4	4	4	4
766	2	35	2	1	3	2	2	3	4	1	2	3	3	2	4	3	1	2	2	2	3	2	2	1	2	1	2	1	2	2	1	2	1	1	1	4	5	5	5	4	4	3	4	5	5	4	4	5	5
767	2	27	1	5	2	4	4	4	4	4	4	4	3	3	3	4	3	4	4	3	4	4	3	3	4	4	4	3	3	3	4	4	4	4	4	4	4	4	5	4	4	4	4	4	4	4	4	4	4
768	2	29	1	5	1	2	2	3	3	3	2	3	2	2	2	2	2	3	2	2	2	2	2	2	2	2	2	2	2	2	2	3	2	2	1	4	4	4	4	4	4	3	4	3	4	3	3	3	4
769	1	29	1	5	2	2	3	3	3	3	3	3	3	3	3	3	3	3	3	2	3	3	3	3	3	3	3	3	3	3	3	2	3	3	3	3	4	4	4	3	4	4	4	3	4	4	4	4	4
770	2	30	1	5	3	3	3	3	3	3	3	3	3	3	4	3	3	4	3	3	3	4	3	4	3	3	2	3	3	4	2	3	3	3	3	4	4	5	4	3	4	4	4	4	4	4	4	4	4
771	2	34	2	5	2	1	3	2	3	2	2	3	2	2	3	3	3	2	3	2	2	3	3	3	3	3	3	3	3	3	3	3	2	3	3	3	3	3	3	3	3	3	3	4	3	4	4	4	4
772	1	57	2	5	4	3	2	3	3	3	3	2	3	2	3	2	3	2	2	2	3	3	3	2	3	3	3	2	3	2	3	2	1	2	3	2	2	2	2	2	4	4	4	3	2	3	4	2	3
773	1	34	2	5	2	3	3	3	3	3	2	2	3	2	2	3	2	3	2	2	3	2	4	3	2	3	2	2	2	2	3	2	3	2	2	3	3	3	4	2	2	3	4	3	2	3	4	5	5
774	1	41	2	2	3	3	4	4	4	3	3	3	3	2	3	4	3	3	3	3	3	2	3	1	1	2	2	1	2	2	2	1	1	2	2	4	4	5	4	4	5	4	4	5	5	4	4	4	5
775	1	34	2	2	2	2	2	3	3	3	2	3	2	3	3	3	3	3	3	2	3	2	3	3	3	3	2	3	3	3	3	2	3	2	3	4	4	4	4	4	4	4	4	4	4	4	4	4	4
776	1	36	2	2	4	2	4	3	4	4	1	3	2	1	2	3	2	2	1	1	2	4	2	4	2	3	2	4	3	2	3	3	2	2	3	2	3	2	3	4	3	3	3	2	5	5	3	4	3
777	1	33	2	2	2	2	3	2	3	2	2	1	2	2	3	2	2	3	2	2	3	2	2	3	2	2	3	2	2	2	3	3	3	3	2	2	3	3	2	3	2	3	2	4	3	2	3	3	3
778	1	42	2	2	3	2	2	2	2	3	2	1	3	1	2	3	1	2	1	2	1	3	3	1	2	1	1	3	1	2	3	1	2	3	1	4	4	4	4	4	4	4	4	4	4	4	4	4	4
779	1	55	2	2	4	3	3	3	4	4	2	4	3	3	3	3	3	3	3	3	2	2	2	2	2	2	2	2	2	2	2	2	2	2	2	4	4	4	4	4	4	4	4	4	4	4	4	5	5
780	1	32	2	2	2	2	3	3	3	3	3	3	3	2	2	3	3	2	2	2	2	3	3	3	3	3	3	3	3	3	3	2	2	2	2	2	2	2	3	3	3	4	4	4	4	4	4	4	4
781	1	34	2	2	4	2	2	2	3	2	2	3	2	2	2	2	2	2	2	2	2	2	2	2	2	2	2	2	2	2	2	1	1	2	2	3	4	5	5	4	4	3	4	4	4	4	4	4	4
782	1	37	2	2	3	2	2	3	3	3	3	3	2	3	2	3	2	2	2	2	3	2	2	2	2	2	2	2	2	2	2	2	2	2	2	3	4	5	5	4	4	4	4	4	5	5	4	5	5
783	1	37	2	2	3	2	3	2	1	1	1	2	1	1	3	2	1	1	1	1	3	3	3	2	3	3	3	2	3	3	3	3	2	3	3	4	4	3	4	3	3	4	4	4	3	4	4	4	3
784	2	25	1	2	2	3	3	3	3	3	3	3	3	3	3	3	3	3	2	3	3	2	3	2	3	3	3	2	3	3	2	3	2	3	2	3	3	3	3	3	3	4	3	4	3	4	3	4	3
785	1	35	1	2	4	2	2	3	2	2	3	2	3	2	2	3	2	2	2	3	2	3	2	3	2	3	2	3	2	3	1	3	2	2	3	2	2	2	3	2	3	3	4	2	4	2	4	2	4
786	2	28	1	2	2	2	4	3	3	3	2	3	2	2	2	3	2	2	2	2	3	3	3	2	2	2	2	3	3	2	3	3	2	3	3	2	3	3	3	3	3	3	3	3	3	3	3	3	3
787	2	37	2	2	2	2	3	3	3	2	1	3	2	2	1	3	2	3	1	2	3	4	3	2	3	2	3	3	2	2	3	2	2	3	2	3	3	3	4	4	4	4	3	4	4	4	4	3	4
788	1	35	2	2	2	2	4	4	4	2	2	3	3	2	2	3	1	1	2	2	2	2	2	2	2	2	2	2	2	2	3	1	2	2	2	3	3	3	3	3	3	4	4	4	4	4	4	4	4
789	1	30	2	5	3	1	4	4	4	4	4	4	4	3	2	3	2	1	2	2	3	3	2	2	2	2	2	2	3	2	1	1	1	1	2	3	5	4	4	4	4	3	4	4	5	5	4	4	5
790	2	35	2	1	2	2	4	4	4	2	2	3	3	2	2	3	1	1	2	2	2	2	2	2	2	2	2	2	2	2	3	2	1	2	2	3	3	3	3	3	3	4	4	4	4	4	4	4	4
791	2	40	2	1	2	2	4	3	2	3	1	3	2	2	4	2	2	2	1	2	3	2	3	2	2	3	2	3	2	2	2	3	2	2	2	3	4	4	4	4	4	4	4	4	4	4	4	4	4
792	2	53	2	1	3	3	3	2	3	3	3	3	2	2	3	2	2	2	3	2	3	3	3	3	2	3	3	3	2	3	3	3	3	3	3	4	4	4	4	4	4	4	4	4	4	4	4	4	4
793	2	36	2	1	2	3	3	3	4	4	3	3	3	2	3	3	3	3	2	3	3	3	3	3	3	3	2	3	2	3	2	3	3	2	3	3	4	4	4	4	4	4	4	4	4	4	4	4	4
794	2	48	2	1	2	2	4	3	3	3	2	2	3	3	3	3	2	3	3	1	2	3	3	2	2	3	2	2	3	3	3	2	2	3	3	1	4	4	4	3	3	5	4	4	3	4	3	4	4
795	1	47	2	1	2	3	3	3	3	3	3	3	2	1	2	3	3	3	3	2	3	3	3	2	2	2	3	2	1	1	1	2	2	2	2	3	3	3	3	3	3	3	3	3	3	3	3	3	3
796	1	46	2	1	2	2	2	2	2	1	1	2	2	2	2	2	1	1	2	2	3	3	3	3	3	2	3	2	2	2	1	2	2	2	2	4	4	4	4	4	4	4	4	4	4	4	4	4	4
797	1	50	2	1	4	3	4	4	4	3	3	3	3	2	2	3	2	2	2	2	3	2	2	2	2	2	3	3	2	2	2	1	1	1	1	4	5	5	4	4	3	4	4	4	4	4	3	5	5
798	2	40	1	1	4	2	2	4	4	3	2	4	1	2	3	4	1	2	2	1	3	2	2	2	1	2	2	2	2	1	2	2	1	2	1	2	5	4	4	4	4	5	5	4	4	5	4	5	3
799	2	46	2	1	3	2	3	4	4	3	3	3	3	3	3	3	3	3	3	3	2	2	1	2	1	1	1	1	1	1	1	1	1	1	2	3	4	4	4	4	4	4	4	4	5	4	4	5	5
800	2	30	2	1	1	2	3	3	4	4	2	3	3	2	2	3	2	3	4	3	2	2	2	3	2	2	4	2	3	2	2	1	1	1	1	3	3	5	5	2	4	4	4	4	4	5	5	5	5
801	2	40	2	1	2	2	3	3	3	3	2	3	3	3	3	3	3	3	3	2	2	3	3	2	2	2	2	2	3	3	3	2	2	3	3	3	3	3	3	3	3	3	3	3	3	3	3	3	3
802	2	25	1	1	1	2	3	3	4	3	3	3	2	2	3	3	2	2	2	1	2	3	3	3	3	3	3	3	2	3	4	2	2	2	3	3	3	4	4	4	4	4	4	4	4	4	4	4	4
803	1	29	2	1	1	2	3	3	3	2	3	2	2	2	3	3	2	2	2	2	2	3	3	3	2	3	3	3	3	3	2	2	2	2	3	3	4	3	4	2	3	4	2	3	4	2	3	3	3
804	1	28	1	1	2	2	3	3	3	3	3	3	2	2	2	2	2	3	2	2	4	3	3	2	2	2	3	3	3	2	3	2	2	3	3	3	3	3	2	4	4	4	4	4	4	4	4	4	4
805	1	30	2	1	2	2	2	2	2	2	3	2	1	2	2	3	2	2	2	1	2	2	1	2	2	2	2	2	2	2	2	2	1	2	2	4	4	4	4	4	4	3	3	3	3	3	3	2	2
806	1	36	2	1	2	1	3	3	4	3	4	4	3	2	3	3	2	2	1	2	3	3	3	2	2	3	3	3	3	3	3	3	1	3	3	2	5	5	5	4	4	5	5	4	4	5	5	4	4
807	1	41	2	1	3	3	4	4	4	4	3	4	3	3	3	3	2	2	2	3	2	3	2	3	2	2	2	2	2	2	2	2	1	1	2	4	4	5	5	4	5	4	4	5	4	4	5	4	4
808	1	40	2	1	4	2	3	3	3	2	2	2	2	1	1	2	3	2	2	2	2	2	3	3	2	2	3	3	2	3	2	2	1	3	2	3	3	4	4	3	3	4	4	4	4	4	4	5	5
809	1	39	2	1	2	3	4	3	3	3	3	3	4	2	3	3	3	4	3	3	2	3	3	2	3	3	2	2	3	2	2	2	2	3	2	4	4	4	4	4	4	4	4	4	4	4	4	4	4
810	1	31	1	1	2	3	3	3	4	3	2	3	3	2	4	4	2	3	3	2	3	2	2	2	2	2	3	2	2	2	3	2	2	2	1	3	4	5	5	4	4	4	4	4	4	4	4	4	4
811	2	43	2	1	2	2	4	4	4	4	2	3	3	2	4	4	3	3	3	3	3	3	3	2	2	2	2	2	2	2	2	2	2	2	2	3	4	4	4	4	4	4	4	4	4	4	4	4	4
812	2	27	1	1	2	3	4	2	4	3	3	4	3	3	2	4	2	3	2	2	4	2	3	3	3	3	2	2	2	3	2	2	2	2	3	2	4	3	4	3	4	2	2	2	2	2	2	2	2
813	2	34	1	1	3	2	3	3	3	3	3	3	2	1	2	3	2	3	3	2	3	3	3	3	3	3	3	3	3	2	2	4	3	3	3	5	5	5	5	5	5	5	5	5	5	5	5	5	4
814	2	31	1	1	2	2	2	2	2	2	1	3	2	3	1	2	2	2	2	2	2	3	3	3	3	3	3	3	3	2	2	2	2	3	3	3	4	4	4	3	4	4	4	4	4	4	4	4	4
815	1	30	1	1	2	3	2	3	2	3	4	2	3	2	1	3	2	4	3	2	2	2	3	3	3	2	2	3	3	3	3	3	3	3	3	3	3	3	3	4	4	4	4	3	3	2	3	2	3
816	1	26	1	1	3	2	2	3	3	2	2	3	2	3	3	3	2	3	2	2	2	3	3	3	3	3	3	3	3	2	2	2	2	3	3	3	3	3	3	3	4	3	4	3	4	3	3	3	4
817	1	39	2	1	3	3	3	3	3	3	3	3	3	3	3	3	3	3	2	2	2	3	3	3	3	3	3	3	3	3	3	3	3	3	3	4	4	4	4	4	4	4	4	3	4	4	4	4	4
818	1	34	2	1	2	2	3	3	3	3	2	3	3	3	3	3	3	3	2	1	3	3	3	2	3	3	2	3	3	2	2	2	2	2	3	3	3	4	3	4	4	4	4	4	4	4	4	4	4
819	1	36	2	3	3	2	4	3	3	2	2	3	3	3	3	3	3	3	3	3	3	3	3	2	2	2	2	3	3	3	3	3	3	3	3	4	4	4	4	4	4	4	4	4	4	4	4	4	4
820	1	49	2	3	4	3	3	3	3	3	3	3	3	3	3	3	2	1	2	2	3	3	3	3	4	3	3	4	3	3	3	3	2	3	3	4	4	4	4	4	4	4	4	4	4	4	4	4	4
821	2	29	2	3	2	1	2	3	3	3	2	3	3	2	2	3	1	2	2	2	3	3	3	3	3	3	3	3	3	3	3	2	2	3	3	3	4	4	4	4	4	2	4	4	4	4	4	4	5
822	2	43	2	3	3	2	1	1	2	3	2	2	3	3	4	4	3	4	3	3	2	2	2	3	3	2	3	1	1	2	3	1	3	2	2	4	4	5	5	4	3	3	2	2	5	5	3	4	4
823	2	43	2	3	3	3	3	3	4	4	2	3	3	4	4	3	2	3	3	3	2	2	2	2	2	2	2	2	2	2	2	1	1	1	1	4	5	5	5	5	5	4	5	5	5	5	5	5	5
824	2	36	2	3	3	2	2	3	2	1	2	1	2	1	2	2	2	1	2	2	2	2	2	2	1	2	2	1	2	2	2	1	2	1	2	3	3	5	4	4	3	4	3	3	4	4	3	3	3
825	1	30	1	3	3	2	3	3	4	3	2	4	3	2	4	3	2	2	3	2	3	2	2	3	2	2	3	2	2	2	3	2	2	3	1	3	4	5	5	4	4	4	4	4	4	5	5	5	4
826	2	31	2	3	2	1	4	2	2	1	1	3	1	2	1	2	2	2	1	1	3	3	3	3	1	3	2	2	3	4	3	3	2	2	3	1	5	4	5	5	5	5	5	5	5	5	4	5	5
827	2	38	2	3	3	2	3	3	2	2	2	3	2	3	2	3	3	3	2	3	2	2	2	3	3	3	3	2	2	2	2	2	2	3	2	3	4	3	3	3	4	4	3	3	3	4	4	3	4
828	1	38	2	3	2	4	3	4	4	3	3	4	3	3	4	3	3	3	3	3	2	3	3	2	3	3	3	2	3	3	3	2	2	2	2	4	4	4	5	4	5	4	4	5	5	4	5	4	4
829	1	40	3	3	3	2	4	4	3	3	2	3	4	3	4	4	4	4	3	2	2	3	3	2	2	3	2	2	2	3	3	2	1	2	1	3	4	5	4	4	4	3	4	5	5	4	5	5	5
830	1	35	2	3	2	2	4	4	3	3	2	3	4	3	4	4	4	4	3	2	2	3	3	2	2	3	2	2	2	3	3	2	1	2	1	3	4	5	4	4	4	3	4	4	5	4	5	5	5
831	1	28	1	3	1	4	3	4	4	3	4	3	4	4	3	3	4	3	3	3	2	3	3	2	3	3	3	2	3	3	3	2	2	1	1	4	5	4	5	4	5	5	5	4	4	4	4	5	4
832	1	26	1	3	2	2	4	3	3	3	2	2	2	2	2	3	2	3	2	2	2	3	3	2	2	3	3	2	3	3	3	2	1	2	1	3	4	5	4	4	4	3	4	5	5	4	5	5	5
833	1	45	2	3	5	4	4	4	4	4	2	4	3	3	3	3	3	3	2	3	2	2	2	2	1	1	1	1	2	2	1	1	1	1	1	5	5	5	5	4	4	4	4	4	5	5	5	5	5
834	1	31	2	3	3	3	4	4	4	2	1	3	1	1	2	3	3	2	3	1	1	3	3	3	3	3	3	3	3	3	3	3	3	3	3	4	4	4	4	4	4	4	4	4	4	4	4	4	4
835	1	42	2	3	4	3	3	4	4	4	2	4	3	3	3	3	3	3	2	3	2	2	2	2	1	1	1	1	2	2	1	1	1	1	1	5	5	5	5	4	4	4	4	4	5	5	5	5	4
836	1	34	2	3	2	2	4	4	3	3	2	3	4	3	4	4	4	4	3	2	2	3	3	2	2	3	2	2	2	3	3	2	1	2	1	3	4	5	4	4	4	3	4	5	5	4	5	5	5
837	2	28	2	3	2	3	3	3	4	4	2	3	3	2	3	3	3	3	3	3	3	3	3	3	3	3	3	3	3	3	3	3	3	3	3	4	5	5	5	5	4	4	4	4	4	4	4	4	4
838	1	29	1	6	1	3	3	3	4	4	3	3	3	3	4	4	4	4	4	4	3	3	4	3	4	3	4	3	3	4	3	3	3	4	4	3	4	5	5	5	5	5	5	5	5	5	5	5	5
839	1	27	2	6	2	3	3	4	4	4	2	4	3	3	3	3	3	3	2	3	2	2	2	2	1	1	1	1	2	2	1	1	1	1	1	4	4	5	4	4	5	4	4	4	4	4	5	4	4
840	1	42	2	6	4	3	3	4	4	4	2	4	3	3	3	3	3	3	2	3	2	2	2	2	1	1	1	1	2	2	2	1	1	1	1	5	5	5	5	4	4	4	4	4	5	5	5	5	4
841	1	36	2	2	3	3	3	4	4	4	2	2	4	3	3	3	3	3	3	3	4	3	3	3	3	1	1	1	1	2	2	1	1	1	1	4	4	5	4	4	5	4	4	4	4	4	5	4	4
842	2	39	2	2	3	3	3	3	4	4	3	3	4	4	4	3	3	3	3	3	3	2	2	1	2	1	2	2	2	1	1	2	2	1	1	4	4	4	4	4	4	4	4	4	4	4	4	4	4
843	2	31	2	2	2	2	1	2	2	2	1	2	1	1	2	2	1	1	1	1	3	3	3	4	3	4	3	4	4	4	4	4	3	3	3	1	2	4	2	2	4	4	3	4	5	2	4	4	4
844	2	38	2	2	3	2	1	2	2	2	1	2	1	2	2	1	2	1	1	1	3	3	3	4	4	2	2	3	3	2	3	4	4	3	3	1	2	4	3	3	4	4	3	4	3	2	4	5	4
845	1	34	2	1	1	2	1	2	2	2	1	2	2	1	2	2	1	2	1	1	3	3	2	4	3	4	3	4	4	4	4	4	3	3	3	1	2	4	2	2	4	4	3	4	5	2	4	4	4
846	2	22	1	1	1	3	3	3	3	3	3	3	3	3	3	3	3	3	3	3	3	3	3	3	3	3	3	3	3	3	3	3	3	3	3	3	3	4	3	4	4	3	3	4	4	4	4	4	4
847	2	26	1	1	1	3	3	3	3	3	3	2	3	3	3	4	3	3	2	2	2	3	2	2	3	3	3	3	3	3	2	3	3	3	3	3	3	4	3	4	4	3	4	3	4	3	4	3	4
848	2	28	1	1	1	2	3	3	3	2	2	3	3	2	3	3	2	3	3	3	3	3	3	2	2	3	3	3	2	3	3	2	2	2	3	4	4	4	3	4	4	4	4	4	4	4	4	4	4
849	2	30	2	1	2	2	3	3	3	3	2	3	2	2	3	3	2	3	3	3	3	3	3	3	2	2	3	3	3	2	3	3	2	2	2	3	4	4	4	3	4	4	4	4	4	4	4	4	4
850	1	31	2	1	3	3	3	4	4	2	4	4	3	4	4	3	4	3	3	3	2	1	1	2	2	1	1	2	2	2	1	2	1	2	2	4	4	5	4	4	5	3	4	4	4	4	4	4	5
851	1	35	2	1	3	4	3	3	3	2	4	4	3	3	3	4	3	4	3	3	2	2	1	2	2	1	1	2	2	2	1	2	1	2	1	4	4	5	3	4	5	4	3	4	4	5	3	4	4
852	2	30	1	1	2	3	3	4	4	2	4	4	3	4	4	3	4	3	3	3	2	2	1	1	1	1	2	1	2	2	2	1	2	1	2	3	4	5	4	4	4	3	4	5	5	4	4	4	4
853	1	45	2	1	2	2	3	3	3	3	2	2	2	2	2	3	2	1	2	2	1	2	3	3	4	3	2	2	3	3	3	3	3	2	2	1	2	2	2	2	2	2	2	2	3	3	2	2	2
854	1	30	2	1	1	2	3	3	3	2	2	3	3	3	3	3	3	2	2	2	2	3	3	3	3	3	3	3	3	3	3	3	3	3	3	4	2	3	3	3	3	3	4	4	4	3	3	2	2
855	1	33	2	1	2	2	4	3	3	3	3	3	3	3	3	3	3	3	3	3	3	3	3	3	3	3	3	3	3	3	3	3	3	3	3	4	4	4	5	5	5	5	5	5	4	4	4	5	5
856	1	37	2	1	3	3	3	3	3	3	3	3	4	3	2	4	3	3	3	3	3	3	2	2	2	3	3	3	2	2	1	1	2	2	3	2	5	5	5	5	5	5	5	5	5	5	5	5	5
857	2	30	2	1	2	3	3	3	4	3	2	3	3	3	4	3	4	4	4	2	2	2	2	2	2	2	3	3	3	2	2	2	3	3	3	4	2	4	4	3	3	2	3	3	3	2	2	2	3
858	2	43	2	1	4	3	3	3	4	3	2	3	3	3	3	4	3	4	4	2	2	2	2	2	2	2	2	2	2	2	2	2	2	2	2	4	4	4	4	4	4	4	4	4	4	4	4	4	4
859	2	32	2	1	2	3	3	3	4	3	2	4	3	3	3	3	3	3	3	3	3	4	3	4	2	3	4	2	3	4	4	4	3	3	4	4	4	1	2	2	3	2	3	2	3	2	4	5	5
860	1	39	2	1	2	2	3	4	3	2	2	3	3	2	4	3	2	2	2	2	3	2	2	2	3	3	3	2	2	2	3	3	1	3	1	2	4	5	4	3	5	4	5	5	4	4	5	4	4
861	2	41	2	1	2	2	3	3	3	2	3	3	2	2	3	3	2	2	3	2	2	3	3	2	3	3	2	3	3	3	3	3	3	3	3	4	4	4	4	4	4	4	4	4	4	4	4	4	4
862	2	40	2	3	2	3	3	3	3	3	3	3	3	3	3	3	3	3	3	2	3	3	3	3	3	4	3	3	3	4	2	3	2	3	3	3	3	3	4	4	4	4	4	4	4	4	4	4	4
863	2	35	2	3	3	3	4	3	3	3	2	3	3	2	2	3	3	3	2	3	3	3	3	2	3	2	2	3	3	3	2	2	3	3	2	4	4	4	4	4	4	4	4	4	4	4	4	4	4
864	2	47	2	3	4	2	2	3	3	2	2	2	2	2	2	3	2	2	2	2	3	3	3	3	3	3	3	3	3	3	3	3	3	3	3	2	4	4	4	4	4	4	4	4	4	4	4	4	4
865	2	45	2	3	2	3	3	3	2	2	2	3	2	2	3	3	3	3	3	2	3	3	3	3	2	3	3	3	3	3	3	2	2	2	3	4	4	5	5	5	5	4	4	5	5	4	4	4	5
866	1	37	2	3	3	2	4	3	4	3	3	3	3	3	4	3	3	3	3	3	2	2	2	2	2	2	2	2	2	2	2	2	2	2	2	4	4	4	4	4	4	4	4	4	4	4	4	4	4
867	2	54	2	3	3	3	3	4	4	4	4	4	4	4	4	4	4	4	3	3	1	1	1	1	1	1	1	1	1	1	1	1	1	1	1	4	5	5	5	4	5	5	5	5	5	5	5	5	4
868	2	40	2	3	3	2	3	2	3	3	2	2	2	2	3	3	2	2	2	2	2	3	3	3	2	3	3	3	3	3	3	2	2	3	3	4	4	5	5	5	5	4	4	4	4	4	5	5	5
869	2	33	2	3	2	3	4	3	3	3	2	3	2	2	2	3	2	2	2	2	2	3	3	3	3	3	3	3	3	3	3	3	3	3	3	2	3	3	3	3	3	3	3	3	3	3	3	3	3
870	2	42	2	3	3	3	3	4	3	3	2	3	2	3	3	3	2	2	2	2	2	3	3	3	3	3	3	3	3	3	3	3	3	3	3	4	4	4	4	4	4	4	4	4	4	4	4	4	4
871	2	35	2	3	2	2	3	3	3	3	2	3	3	3	3	3	3	3	3	3	3	4	3	4	3	4	3	4	3	4	3	3	4	3	4	4	3	3	4	4	3	3	4	3	4	3	4	3	4
872	2	59	2	3	2	3	3	3	3	3	3	3	3	3	4	4	4	3	4	3	3	3	3	3	3	3	3	3	3	3	3	3	4	4	4	4	4	3	5	5	5	5	4	4	4	5	4	4	5
873	2	35	2	3	3	2	3	4	3	3	2	3	3	3	4	3	2	2	2	2	2	3	3	2	2	2	2	2	2	2	2	2	2	2	2	3	4	3	4	3	3	3	3	4	4	4	4	4	3
874	2	32	2	3	2	1	1	3	4	2	1	3	2	1	3	3	2	2	1	2	2	3	3	3	2	3	2	2	2	2	3	2	2	2	2	2	4	4	4	4	4	4	4	4	4	4	4	4	5
875	2	43	2	3	2	1	4	3	4	2	2	3	3	2	2	2	2	3	2	2	3	2	3	3	3	3	3	3	3	3	3	3	2	3	3	2	4	4	4	3	4	4	4	4	4	4	4	4	4
876	2	37	2	3	2	1	3	2	3	2	2	2	1	1	4	3	1	1	3	2	2	4	4	3	4	3	2	3	3	3	3	3	2	2	3	3	4	4	5	4	4	3	4	5	4	4	4	4	4
877	2	40	2	3	4	2	3	4	4	3	4	4	4	4	4	4	3	3	3	4	4	3	3	3	3	3	2	3	2	3	3	3	3	3	3	3	4	5	3	3	4	4	4	2	2	2	2	3	3
878	2	53	2	3	4	2	2	3	3	2	1	3	2	2	3	3	2	2	2	2	2	2	2	2	2	2	2	2	2	3	3	3	3	3	3	4	4	4	4	4	4	4	3	3	3	2	2	2	2
879	2	51	2	3	3	1	3	3	2	1	1	3	2	2	4	3	1	1	2	2	3	3	3	3	3	2	3	3	3	2	3	3	3	3	2	4	4	3	4	3	4	3	4	5	5	5	5	5	4
880	2	53	2	3	4	1	4	3	3	2	1	3	3	2	4	2	1	2	3	3	3	3	3	3	3	3	3	2	3	3	3	3	2	3	2	2	5	5	5	4	4	5	5	4	5	4	5	5	5
881	2	50	2	3	3	2	3	3	4	3	2	3	2	2	3	3	2	2	3	3	3	3	3	3	2	3	3	3	3	3	2	3	2	3	3	3	4	4	4	4	4	2	4	4	4	4	4	4	4
882	2	39	2	3	3	3	2	3	3	3	3	3	2	3	3	3	2	3	3	3	3	3	3	2	2	3	2	2	3	2	2	2	2	2	3	4	4	4	4	4	4	4	4	4	4	4	4	4	4
883	2	46	2	3	2	2	1	3	3	2	2	2	1	2	2	2	2	2	2	2	3	3	3	3	3	3	3	3	3	3	3	3	2	3	3	3	4	4	4	4	4	4	4	4	4	4	4	4	4
884	2	52	2	3	3	3	3	3	4	3	2	3	3	2	3	3	2	3	2	2	3	2	2	2	2	2	2	2	2	2	2	2	1	2	2	3	5	3	4	4	3	3	5	4	5	4	4	5	5
885	2	46	2	5	2	3	3	3	3	3	1	4	2	3	3	4	3	2	1	2	2	2	3	2	1	2	2	1	3	2	2	3	2	2	2	3	4	4	4	4	4	3	4	4	4	4	4	4	4
886	1	42	2	5	3	2	2	3	3	3	3	3	3	3	3	3	3	3	3	3	3	3	3	3	3	3	3	3	3	3	3	3	3	3	3	4	4	4	4	4	4	4	4	4	4	4	4	4	4
887	2	38	2	5	2	3	3	2	2	2	1	2	2	2	2	2	3	2	2	2	3	3	3	3	3	3	3	3	3	3	3	3	3	3	3	2	3	3	4	4	4	4	4	3	4	4	3	4	4
888	2	55	2	5	4	2	3	4	4	4	4	4	3	3	4	4	3	3	4	3	3	3	3	4	3	3	3	3	3	3	3	3	2	3	3	3	5	5	5	5	5	5	5	5	5	4	4	5	5
889	2	36	2	5	3	2	3	3	3	2	2	3	3	2	3	3	3	2	1	2	2	2	2	2	2	2	2	2	1	2	1	2	1	2	2	4	4	4	4	4	4	4	4	4	4	4	4	4	4
890	2	29	1	5	2	2	4	4	4	3	2	2	2	2	2	3	2	3	3	2	3	3	3	3	3	3	3	3	3	3	3	3	3	3	3	2	5	4	5	5	5	5	5	5	5	5	5	5	5
891	2	38	2	5	2	3	4	4	4	3	3	3	3	2	3	3	2	3	2	2	3	2	2	2	2	2	3	2	2	3	2	2	2	3	3	3	4	5	5	5	4	4	4	5	5	5	5	4	4
892	2	40	2	3	3	2	3	3	2	3	2	2	2	2	4	3	2	2	2	2	2	4	4	3	3	4	2	4	4	3	2	2	2	3	3	2	4	4	4	4	4	4	4	4	4	4	4	4	3
893	2	35	2	3	3	2	1	3	3	2	2	2	2	2	2	3	2	3	2	2	2	2	2	1	2	2	2	2	2	2	2	2	2	2	2	3	4	5	2	4	4	4	4	4	4	4	4	4	4
894	2	30	2	3	3	1	2	2	4	2	2	2	2	2	2	2	2	2	2	2	2	3	3	3	3	3	3	3	3	3	3	3	3	3	4	1	1	1	1	1	1	1	1	1	2	2	5	4	3
895	2	48	2	3	2	2	1	3	3	3	3	3	3	2	3	3	2	2	2	1	2	2	2	2	2	2	2	2	2	1	2	2	1	1	1	3	4	4	4	4	4	4	4	4	4	4	4	4	4
896	1	29	2	3	1	3	3	3	3	2	3	2	3	3	3	3	3	3	3	3	4	4	4	4	4	3	4	3	4	4	3	3	3	4	4	4	4	4	4	4	5	4	5	5	4	5	5	4	5
897	1	30	2	3	3	1	4	3	4	3	3	3	4	2	3	3	2	2	2	1	3	2	2	1	2	1	1	1	2	2	3	2	1	2	1	4	4	5	4	4	4	4	4	3	4	4	5	5	4
898	1	31	1	3	3	2	1	2	3	1	4	3	1	1	2	2	1	2	1	1	4	4	4	4	4	4	4	4	4	4	4	4	3	4	4	1	3	3	2	3	4	2	3	4	4	3	5	4	4
899	1	43	2	3	2	3	2	3	4	3	2	3	4	3	2	3	4	3	3	4	2	3	4	2	3	3	4	2	3	4	3	4	3	2	3	4	3	5	4	5	3	4	5	4	4	5	3	3	4
900	1	27	1	3	3	1	1	1	1	1	1	1	1	1	2	1	1	2	1	1	2	3	3	3	3	3	3	3	3	3	2	3	2	3	2	2	3	3	3	3	3	3	3	3	3	3	3	3	3
901	1	36	2	3	2	3	3	3	4	4	3	3	3	2	2	2	2	3	2	2	2	1	2	2	2	2	1	2	2	2	1	1	2	2	1	4	4	5	3	4	5	3	5	4	4	4	4	3	5
902	1	28	2	3	4	3	3	3	3	3	2	3	3	2	3	3	2	3	2	2	2	2	2	2	2	2	2	2	1	1	2	2	2	2	2	3	3	4	4	4	4	2	4	4	4	4	4	4	3
903	1	38	2	3	2	3	2	3	4	3	2	4	3	2	3	4	3	2	3	4	3	2	3	4	3	4	3	4	3	3	4	3	4	3	2	4	3	5	4	5	3	4	5	4	5	3	3	4	4
904	2	39	2	3	2	3	4	2	3	4	3	3	4	2	2	3	3	4	3	4	4	3	3	2	2	3	4	3	4	2	2	4	4	3	3	3	4	5	3	4	4	5	3	4	5	4	4	5	5
905	2	47	2	3	2	3	3	4	2	3	4	3	3	4	4	2	2	3	3	4	2	3	4	3	4	2	3	4	3	4	2	2	3	3	4	5	5	3	3	4	5	3	4	5	4	3	5	3	4
906	1	32	2	3	4	3	3	2	3	3	2	3	3	2	3	3	3	3	2	2	3	3	3	2	2	3	3	3	3	3	3	3	2	2	3	3	4	4	4	4	4	5	4	4	4	4	4	4	4
907	1	26	2	3	3	2	3	3	3	2	2	2	2	2	3	2	2	3	2	2	3	3	3	3	3	3	3	3	3	3	3	3	3	3	3	2	4	4	4	3	4	2	4	4	4	4	3	3	3
908	1	34	2	3	2	3	3	3	3	3	2	3	3	2	3	3	3	2	3	3	3	2	3	3	2	3	3	2	3	3	2	2	2	3	3	4	4	4	4	4	4	3	4	3	4	3	3	3	4
909	1	37	2	3	4	2	3	3	3	2	2	3	2	2	2	2	1	3	2	2	3	3	3	3	3	3	3	3	3	3	3	3	2	3	2	2	4	5	4	3	4	3	3	4	4	3	3	4	4
910	1	27	1	2	4	2	3	3	3	3	3	3	3	3	3	3	3	3	2	2	3	3	3	2	3	2	3	3	3	3	3	3	3	3	3	3	4	5	4	3	4	1	4	4	4	4	4	4	4
911	1	35	2	2	2	2	3	3	3	2	2	4	3	2	3	3	3	2	2	2	2	2	2	2	2	2	2	2	2	2	2	2	1	2	2	3	4	4	4	4	4	4	4	4	4	4	4	4	4
912	1	38	3	2	4	1	1	2	2	2	2	2	2	2	2	2	2	2	2	2	2	2	2	2	2	2	2	3	3	3	3	2	2	2	2	4	4	4	4	4	3	3	4	4	4	3	3	4	4
913	1	34	2	1	4	2	1	1	1	2	3	3	3	3	2	3	3	3	3	2	3	3	3	2	2	2	2	2	2	2	2	2	2	3	3	3	4	3	3	3	3	4	4	4	4	3	3	3	4
914	1	30	1	1	1	3	3	3	3	3	2	4	4	3	3	3	4	4	3	2	2	2	3	3	3	3	2	2	2	2	3	2	2	3	2	3	3	4	4	3	3	3	3	3	4	3	3	3	3
915	1	40	2	1	2	2	4	2	2	2	1	3	2	2	3	3	1	2	2	2	3	3	3	3	2	3	3	3	3	3	3	2	2	2	3	3	4	5	4	3	4	3	4	5	5	5	5	5	5
916	1	35	2	1	2	3	2	3	2	3	2	3	3	3	3	3	3	3	3	3	3	2	2	3	2	2	3	3	2	2	3	1	2	2	1	3	4	4	4	5	4	4	4	4	4	4	4	5	5
917	1	35	2	1	2	3	2	3	2	3	2	3	3	3	3	3	3	3	3	3	3	2	2	3	2	2	3	3	2	2	3	1	2	2	1	3	4	4	4	5	4	4	4	4	4	4	4	5	5
918	1	39	2	1	3	2	4	2	2	2	1	3	2	2	3	3	1	2	2	2	3	3	3	3	2	3	3	3	3	3	3	2	2	2	3	3	4	5	4	3	4	3	4	5	5	5	5	5	5
919	2	26	1	1	1	2	3	3	3	3	2	3	2	2	3	3	2	2	3	2	2	3	3	2	3	2	2	3	3	3	3	3	2	2	2	3	3	4	4	4	4	3	4	4	4	4	4	4	3
920	2	25	2	1	3	2	3	4	3	4	2	3	3	2	3	3	2	2	2	1	2	3	3	2	2	2	3	3	1	2	3	2	2	2	2	4	4	5	5	4	5	4	4	4	5	4	4	4	4
921	1	31	2	1	5	3	4	3	3	1	1	3	3	1	1	3	2	2	1	1	2	3	3	3	2	3	2	3	3	2	2	2	1	2	2	2	3	3	4	3	4	4	4	4	3	3	3	3	3
922	1	31	2	1	5	3	4	3	3	1	1	3	3	3	1	1	3	3	1	1	2	3	3	3	2	3	2	3	3	2	2	2	1	2	2	2	3	3	4	3	4	4	4	4	3	3	3	3	3
923	2	27	1	1	1	2	3	2	3	3	3	3	3	2	3	3	2	2	2	2	2	3	3	2	3	2	3	3	3	2	2	2	2	2	3	4	4	4	4	4	4	4	4	4	4	4	4	4	4
924	2	33	1	1	2	4	4	4	4	3	2	3	3	3	4	4	3	3	2	3	2	3	3	2	2	2	2	2	3	2	1	2	2	2	2	4	4	4	4	4	4	4	4	4	4	4	4	4	4
925	2	37	2	1	4	2	3	3	3	3	2	2	2	1	3	2	1	2	1	1	3	2	2	2	3	2	3	2	2	2	3	3	3	3	3	4	4	4	4	4	4	4	4	4	4	4	4	4	4
926	2	45	2	1	3	2	4	4	4	4	1	3	3	3	4	3	2	2	2	2	2	3	3	2	2	3	2	2	2	1	2	3	2	2	1	4	5	5	5	5	5	5	5	5	5	5	5	5	5
927	1	46	2	1	3	1	2	2	1	3	1	3	1	1	1	4	4	2	4	3	3	2	4	2	2	3	2	3	2	4	3	2	3	3	3	4	4	4	4	4	4	4	4	5	4	4	4	4	4
928	1	36	2	1	3	2	4	3	3	2	1	3	3	2	1	3	1	2	1	2	3	3	3	3	3	3	3	3	3	3	3	3	2	3	3	3	3	5	4	4	4	5	5	5	4	5	5	4	5
929	1	36	2	1	2	2	4	3	4	3	1	3	2	1	4	3	3	2	2	1	4	4	4	4	4	3	3	3	3	3	4	3	1	3	4	2	5	5	5	3	5	5	5	4	4	4	5	4	4
930	1	39	2	1	4	3	3	3	3	2	2	3	2	2	2	2	2	2	3	2	2	3	3	3	3	2	3	2	3	3	2	2	2	2	2	3	3	4	4	4	4	4	4	4	4	4	4	3	3
931	1	39	2	1	1	2	3	3	3	2	1	3	3	2	2	3	3	3	3	3	3	3	3	2	2	3	3	2	3	3	2	2	2	2	3	4	4	4	4	4	5	5	4	5	5	4	5	5	4
932	1	23	1	1	1	2	4	3	4	3	3	3	3	3	3	3	3	3	3	3	2	2	1	1	1	1	2	1	1	1	1	1	1	1	1	5	5	5	5	5	5	5	5	5	5	5	5	5	5
933	1	40	2	1	3	3	3	4	4	3	2	3	3	3	3	3	3	3	2	2	2	2	2	2	2	3	3	3	2	2	2	3	3	3	2	4	4	4	4	4	4	4	3	3	3	4	4	4	4
934	1	32	2	1	2	3	3	3	3	3	3	3	2	4	3	3	3	3	2	2	2	2	2	3	3	3	3	2	2	2	2	2	2	3	3	4	4	4	4	4	4	4	4	4	4	5	5	4	4
935	1	46	2	1	2	2	3	4	2	3	3	4	4	2	3	4	3	3	3	2	3	4	3	4	4	3	3	2	3	2	3	4	3	3	3	4	3	4	3	3	5	4	4	5	4	5	4	3	3
936	2	33	2	1	2	3	2	4	3	2	3	4	3	3	2	2	4	3	3	4	3	2	3	4	3	4	2	3	4	3	4	3	4	3	3	4	5	4	3	4	5	4	4	3	4	5	4	5	4
937	2	35	2	1	2	3	4	3	2	3	4	3	4	2	3	4	3	4	3	4	3	2	3	4	3	4	2	3	4	3	4	3	4	3	3	4	3	5	5	4	4	5	5	3	3	3	4	5	4
938	1	49	2	1	2	3	4	3	2	3	4	3	4	3	3	4	4	3	3	4	3	4	3	2	3	3	4	4	3	4	3	4	3	2	3	4	5	3	4	5	3	4	5	4	3	4	5	4	4
939	2	31	2	1	2	3	2	4	3	4	3	2	3	3	4	3	3	2	3	3	4	3	2	3	4	3	3	4	2	3	4	3	3	2	3	4	5	3	4	3	4	5	4	3	4	5	4	3	4
940	2	34	1	1	2	2	3	3	4	3	2	3	3	3	3	3	2	3	3	2	3	3	3	2	2	3	2	2	3	3	2	2	1	2	2	4	4	4	4	4	4	4	4	4	4	4	4	4	4
941	1	42	2	1	4	2	3	3	4	3	2	4	3	3	3	3	3	3	4	3	2	2	3	2	2	3	2	2	2	2	2	2	2	2	2	3	5	3	5	5	3	5	5	3	5	5	3	5	5
942	2	55	2	1	3	3	2	3	3	2	4	3	2	3	4	3	3	2	3	4	2	3	4	3	4	2	3	4	3	3	4	3	4	2	2	4	3	4	5	4	5	3	4	5	3	4	5	4	5
943	2	45	2	1	2	3	4	3	4	3	4	3	4	3	3	4	4	3	4	4	3	3	3	4	3	1	3	3	2	2	3	2	3	2	3	5	4	5	4	5	5	4	5	5	4	5	4	4	5
944	2	43	2	1	2	3	3	3	4	3	4	4	4	3	4	3	3	4	3	3	4	3	3	4	2	3	3	2	2	3	4	2	1	3	3	5	4	4	4	5	5	5	4	5	4	4	5	5	4
945	1	32	2	1	2	2	2	3	3	3	3	3	2	2	3	3	3	3	2	2	3	3	3	2	2	2	3	2	2	3	3	2	1	3	3	5	5	5	5	5	5	5	5	5	5	5	5	5	5
946	2	50	2	1	2	3	3	2	2	3	2	3	3	2	3	2	3	2	2	2	3	3	2	2	3	3	2	2	3	2	3	2	2	3	3	4	5	3	4	3	5	4	4	3	3	4	4	5	4
947	1	52	2	1	2	3	2	3	3	2	2	3	3	2	3	2	3	2	3	3	2	2	3	2	3	2	3	3	3	3	4	3	4	2	4	4	5	4	3	4	5	4	5	3	4	4	5	5	4
948	1	36	2	1	2	3	4	3	3	4	3	3	3	3	4	3	3	4	3	4	3	4	3	4	3	3	4	3	4	4	3	3	4	4	3	3	4	3	4	4	5	3	4	4	3	5	4	5	3
949	2	48	2	1	2	3	3	4	3	3	4	3	4	3	3	3	4	3	3	4	3	3	4	3	3	4	3	3	4	3	3	3	4	3	3	4	3	4	4	3	5	3	4	3	4	5	3	4	3
950	1	34	2	1	2	3	2	3	3	2	3	2	3	3	2	2	3	2	3	3	2	2	3	3	2	2	3	3	2	3	2	3	3	2	3	4	3	4	5	3	4	4	3	5	4	4	5	3	4
951	1	45	2	1	4	1	1	1	1	1	1	1	1	1	1	1	1	1	3	3	3	3	3	3	3	3	3	3	3	3	3	3	3	3	3	4	4	4	4	4	3	3	4	4	4	4	3	3	4
952	1	29	2	1	2	2	3	3	3	3	3	3	2	2	3	3	3	3	3	2	2	3	3	3	2	3	2	2	3	2	2	3	2	3	3	4	4	3	3	3	3	3	4	4	4	4	3	3	3
953	1	45	2	1	4	2	2	3	2	2	1	2	2	2	3	2	2	2	2	2	3	3	3	2	2	2	2	2	2	2	2	1	2	2	2	3	3	3	4	3	4	4	3	4	4	3	3	4	3
954	1	32	2	1	4	2	4	4	4	4	4	4	4	3	4	4	4	4	3	3	2	2	2	2	1	1	1	1	1	1	1	1	1	1	1	5	5	5	5	5	5	5	5	5	5	5	5	5	5
955	2	25	1	1	1	2	2	4	3	3	2	4	1	2	3	4	1	2	2	3	4	4	2	1	1	1	2	3	2	2	1	2	2	2	4	2	3	4	4	4	5	5	3	4	4	5	5	5	4
956	2	40	2	1	5	1	3	3	3	2	2	2	1	1	4	3	1	2	2	1	2	3	3	2	2	3	2	2	2	3	3	3	2	3	3	3	3	5	4	4	4	2	4	4	4	4	4	4	3
957	1	31	2	1	4	2	4	3	3	2	1	3	2	2	2	2	2	3	1	1	4	4	3	2	3	3	3	3	2	3	4	3	3	3	3	3	3	5	5	3	5	3	4	4	4	4	5	3	3
958	2	28	1	1	2	2	4	3	4	2	2	3	2	2	4	3	2	2	2	2	3	3	2	2	2	3	3	3	2	3	3	2	2	3	3	3	3	5	5	4	5	3	5	5	5	5	5	5	5
959	2	25	1	2	2	2	4	3	3	3	2	3	2	2	3	3	2	4	3	2	3	2	2	1	3	2	2	3	2	1	3	2	1	2	1	3	4	5	5	5	4	2	5	5	5	5	5	5	5
960	2	24	1	2	1	2	2	2	3	3	3	2	2	2	3	3	3	2	2	2	2	2	2	2	3	3	3	3	3	3	3	3	2	2	2	4	4	4	3	3	4	4	4	4	3	3	3	3	3
961	2	32	2	2	2	2	2	2	2	2	2	2	2	2	2	2	2	2	2	2	2	2	2	2	2	2	2	2	2	2	2	2	2	2	2	3	3	3	3	3	3	3	3	3	3	3	3	3	3
962	1	29	2	2	2	2	3	3	3	3	3	3	2	2	3	3	3	3	3	2	2	3	3	3	2	3	2	2	3	2	2	3	2	3	3	2	4	4	3	3	3	3	4	4	4	4	3	3	3
963	2	25	1	2	1	2	3	2	3	2	1	2	1	1	3	2	1	3	3	1	2	2	3	3	4	3	3	4	3	3	4	3	3	3	3	2	4	5	4	4	3	3	4	4	4	4	5	4	4
964	2	30	2	2	2	2	4	4	4	3	2	3	3	3	2	3	2	2	3	3	3	3	3	3	2	2	3	3	2	3	2	3	2	3	2	5	5	5	5	5	5	5	4	4	4	5	5	5	5
965	1	24	1	2	1	2	2	2	3	3	3	2	2	2	3	3	3	2	2	2	2	2	2	2	3	3	3	3	3	3	3	3	2	2	2	4	4	4	3	3	4	4	4	4	3	3	3	3	3
966	2	33	1	2	1	3	4	4	4	3	2	3	3	2	4	4	2	2	2	2	2	3	3	3	3	3	3	2	3	2	2	2	2	2	2	5	5	5	5	5	5	5	4	4	4	5	5	5	5
967	1	32	2	2	4	2	2	2	2	2	2	2	2	2	2	2	2	2	2	2	2	2	2	2	2	2	2	2	2	2	2	2	2	2	2	3	3	3	3	3	3	3	3	3	3	3	3	3	3
968	2	27	1	2	1	3	3	3	3	3	2	3	3	2	3	3	3	3	3	3	3	2	2	1	1	1	1	1	1	1	1	1	1	2	2	4	4	4	4	4	4	5	5	5	5	5	4	4	4
969	2	22	1	2	1	2	2	2	2	2	2	2	2	2	2	2	2	2	2	2	2	2	2	2	2	2	2	2	2	2	2	2	2	2	2	3	3	3	3	3	3	3	3	3	3	3	3	3	3
970	2	28	2	2	2	2	3	3	4	3	3	3	3	2	3	4	3	3	3	2	3	2	2	2	2	2	2	2	3	3	2	3	2	2	2	3	4	5	5	4	4	4	4	4	5	4	5	4	5
971	2	26	1	2	1	2	3	4	3	3	3	3	3	3	3	3	2	3	3	2	3	3	3	3	3	3	3	3	3	3	3	3	2	3	3	2	4	4	4	4	4	4	4	4	4	4	4	4	4
972	1	25	1	2	1	2	2	2	2	2	2	2	2	2	2	2	2	2	2	2	2	2	2	2	2	2	2	2	2	2	2	2	2	2	2	3	3	3	3	3	3	3	3	3	3	3	3	3	3
973	2	22	1	2	1	2	2	2	2	2	2	2	2	2	2	2	2	2	2	2	2	2	2	2	2	2	2	2	2	2	2	2	2	2	2	3	3	3	3	3	3	3	3	3	3	3	3	3	3
974	1	30	2	2	4	3	3	3	3	2	2	3	2	2	3	3	3	3	2	2	2	2	2	2	2	2	2	2	2	2	2	2	2	2	2	3	4	4	4	4	4	3	4	4	4	4	4	4	4
975	1	30	1	2	1	3	2	4	3	3	3	3	2	2	3	4	2	4	2	2	3	2	3	2	3	2	3	3	3	2	2	2	1	1	2	3	3	4	4	3	4	4	4	3	5	5	3	4	4
976	1	30	1	2	3	3	3	4	4	2	3	3	4	2	4	4	2	3	2	2	3	3	2	3	3	2	4	3	2	3	3	2	3	2	2	3	4	5	4	3	4	3	4	4	5	4	5	4	4
977	1	37	2	2	3	2	4	2	3	3	1	3	2	1	3	2	1	1	1	1	2	3	3	2	3	3	3	2	2	3	3	2	2	2	1	1	5	5	5	5	5	4	5	5	5	5	5	5	5
978	1	37	2	2	2	2	3	4	4	3	3	4	3	4	4	4	3	3	4	4	2	3	3	2	3	3	3	3	3	3	4	3	2	3	3	2	3	5	3	3	5	5	3	5	4	4	5	4	5
979	1	31	2	2	5	3	4	3	4	3	1	3	3	2	1	3	2	2	4	3	4	4	3	3	3	3	4	2	3	3	3	2	2	2	1	3	4	5	3	4	4	4	4	4	4	4	4	4	3
980	1	36	2	2	3	2	3	3	3	3	2	3	3	2	3	3	3	3	2	2	3	3	3	2	2	2	3	3	3	3	3	3	2	3	3	3	4	4	4	4	4	4	4	4	4	4	4	4	4
981	1	37	1	2	1	3	3	3	3	3	2	4	3	3	3	3	3	3	2	2	2	2	2	2	3	2	2	2	2	2	2	2	2	2	2	4	4	4	4	4	4	4	4	4	4	4	4	4	4
982	1	33	2	2	4	3	3	3	4	3	2	3	3	2	3	3	3	3	3	2	3	3	3	2	2	2	3	2	3	3	3	3	3	3	3	3	4	5	4	4	4	3	5	5	5	5	5	5	4
983	1	28	1	2	3	2	3	3	3	2	3	3	3	2	2	3	2	2	2	2	2	3	3	2	2	2	2	2	2	3	2	2	2	2	3	3	4	4	4	3	4	4	4	4	4	4	4	4	4
984	1	33	3	2	2	3	4	3	4	3	2	3	2	2	3	3	3	3	2	2	2	3	3	2	2	3	2	3	4	3	4	2	2	3	2	3	3	4	4	3	4	3	4	4	4	4	3	4	4
985	1	35	2	2	1	2	4	4	4	4	3	3	3	2	4	4	3	3	4	3	2	1	1	1	2	1	1	1	1	2	2	1	1	1	1	3	5	5	5	5	5	5	5	5	5	4	5	5	5
986	1	40	2	2	5	2	1	2	2	2	3	2	2	3	2	2	2	3	2	2	2	2	2	2	3	3	3	2	2	2	3	4	2	2	2	4	4	4	4	4	4	4	4	3	4	4	4	4	3
987	1	28	1	2	4	1	2	2	3	2	2	3	3	3	2	2	3	3	2	1	1	1	2	2	2	2	1	3	1	1	2	1	2	1	1	3	4	4	3	4	4	3	4	3	4	4	4	3	4
988	2	35	2	2	2	2	3	3	3	2	1	3	2	1	2	3	1	2	2	1	3	3	3	2	2	2	3	2	2	3	2	2	1	1	2	2	3	5	4	4	4	4	4	5	4	4	5	5	4
989	1	38	2	2	3	3	3	3	4	3	3	3	3	2	4	3	3	2	2	2	3	3	2	2	3	3	4	3	3	3	4	2	2	2	4	4	4	5	4	4	5	4	4	4	5	4	5	5	5
990	2	45	2	2	5	2	4	4	4	4	1	4	3	2	3	3	1	3	2	1	2	2	3	2	3	3	3	3	3	3	3	3	2	3	3	4	5	3	5	5	4	4	5	5	5	5	5	4	5
991	2	41	2	2	4	4	4	4	4	1	4	3	2	3	3	1	3	2	1	2	2	3	2	3	3	3	3	3	3	3	3	3	2	3	3	5	5	4	4	5	5	5	4	5	4	5	4	5	5
992	2	39	2	2	5	3	4	4	3	3	3	3	3	2	3	3	2	2	3	2	2	3	3	2	2	3	4	2	2	2	2	3	2	2	2	5	5	4	4	5	5	5	4	5	4	5	4	5	5
993	1	39	2	2	2	2	4	2	2	2	1	3	2	2	3	3	1	2	2	2	3	3	3	3	2	3	3	3	3	3	3	2	2	2	3	3	4	5	4	3	4	3	4	5	5	5	5	5	5
994	2	35	2	2	2	2	3	3	3	2	2	4	3	2	3	3	3	2	2	2	2	2	2	2	2	2	2	2	2	2	2	2	1	2	2	3	4	4	4	4	4	4	4	4	4	4	4	4	4
995	2	41	2	2	4	2	3	4	4	4	1	3	2	2	4	4	4	2	2	2	2	4	4	4	3	3	3	3	3	3	1	2	1	3	3	3	3	3	5	5	3	4	3	5	5	5	4	5	4
996	1	34	1	2	2	4	3	3	3	3	3	4	3	4	3	4	3	3	3	3	3	3	3	3	3	4	3	4	4	3	4	3	4	3	3	4	4	4	5	5	4	5	4	5	5	4	5	4	5
997	1	34	1	2	1	3	3	3	4	3	4	3	3	3	4	3	3	3	3	3	3	3	4	3	4	3	4	3	3	3	4	4	4	3	4	4	4	4	4	5	5	5	5	4	5	5	4	5	4
998	1	34	1	2	2	3	3	3	4	3	4	3	4	3	3	3	3	4	3	3	3	4	3	3	3	3	4	3	4	3	3	3	3	3	4	4	4	5	4	5	5	5	4	5	4	5	4	5	4
999	1	32	2	2	1	2	3	4	3	4	4	3	4	4	4	3	4	3	4	3	3	3	4	3	3	3	3	4	4	4	3	4	3	4	4	3	4	5	5	5	4	5	5	5	4	4	4	4	5
1000	1	30	2	2	3	2	2	3	3	3	2	2	3	3	4	4	3	1	3	3	2	2	2	3	3	3	4	4	4	3	3	2	2	2	3	3	3	3	3	3	3	3	3	3	3	3	3	3	4
1001	1	30	1	2	1	3	3	3	4	4	4	4	4	4	4	4	2	2	3	2	3	2	1	1	3	2	2	1	1	1	2	1	1	1	1	4	5	5	5	5	5	5	5	5	4	5	5	5	5
1002	1	29	1	2	3	3	4	4	4	3	3	3	3	3	3	3	2	2	3	3	4	4	4	2	2	3	3	2	2	3	4	2	1	2	3	5	4	5	5	5	5	5	5	5	5	5	5	5	5
1003	1	30	2	2	2	3	3	3	2	2	2	3	3	3	2	2	2	2	2	2	3	2	2	3	2	2	2	3	3	2	2	3	4	4	4	3	3	2	2	3	4	4	4	4	2	2	3	4	4
1004	1	33	2	2	1	3	4	4	4	4	4	3	4	4	4	4	3	4	3	3	3	4	3	4	4	4	3	4	4	3	3	3	4	3	3	4	4	4	4	4	4	4	4	4	4	4	4	4	4
1005	1	51	2	2	2	2	3	3	3	2	2	2	2	2	2	3	3	2	3	2	3	3	3	2	2	2	2	2	3	3	2	2	2	2	2	3	4	4	4	4	4	4	4	4	4	4	4	4	4
1006	1	37	2	2	5	2	1	3	2	2	2	2	1	2	3	2	1	2	3	2	2	3	3	2	2	3	3	3	2	2	3	3	2	3	3	4	4	4	4	4	4	4	5	4	4	4	4	4	4
1007	1	28	1	2	3	2	1	3	2	2	2	3	1	2	2	2	1	2	3	2	2	3	3	2	4	4	3	2	2	3	3	3	3	2	3	4	3	4	4	3	4	3	4	4	4	3	4	3	4
1008	2	34	2	2	5	3	3	3	3	2	3	3	2	4	3	3	4	3	2	2	3	4	3	3	2	3	3	2	3	3	4	3	2	3	3	4	4	5	4	4	4	4	4	3	4	4	5	4	4
1009	1	37	2	2	5	3	2	3	3	2	2	2	1	2	3	2	1	2	2	2	2	3	3	2	3	3	3	2	2	3	3	3	2	3	3	4	4	4	4	3	4	4	3	4	4	4	4	4	3
1010	1	30	1	2	2	2	3	4	4	3	2	4	3	3	3	4	2	3	2	2	3	3	2	1	3	3	3	3	2	2	2	3	2	3	2	3	4	5	5	4	4	4	5	5	5	4	5	5	5
1011	1	35	2	2	5	3	4	3	3	3	2	4	3	1	3	3	2	2	2	2	2	2	2	2	1	2	2	1	2	2	3	2	1	4	2	4	5	5	5	5	4	5	5	4	5	5	4	5	5
1012	2	25	1	2	1	1	1	3	3	2	1	2	1	1	4	2	2	2	1	2	4	2	3	2	1	1	3	2	2	3	3	1	1	1	1	2	4	4	4	4	4	3	4	4	4	4	4	4	4
1013	2	29	2	2	2	3	3	3	3	3	3	3	3	3	3	3	3	3	3	3	3	2	2	2	2	1	2	1	2	2	1	1	1	1	1	4	4	5	4	4	4	4	4	4	4	4	4	4	4
1014	1	43	2	2	5	2	2	3	3	2	2	3	3	3	3	3	3	3	3	3	3	3	4	4	4	4	4	4	4	4	4	4	4	4	4	4	4	4	4	4	4	4	4	4	4	4	4	4	4
1015	2	24	1	2	3	3	4	4	4	4	3	4	4	3	4	4	4	4	3	3	3	3	3	3	3	4	3	3	4	3	3	3	3	3	3	4	5	5	5	5	4	4	4	4	4	5	4	4	4
1016	2	36	2	2	4	2	2	2	2	2	2	2	2	2	2	2	2	2	2	2	2	2	2	2	2	2	2	2	2	2	2	2	2	2	2	3	3	3	3	3	3	3	3	3	3	3	3	3	3
1017	2	22	1	2	2	2	3	3	4	3	2	3	3	2	3	3	3	3	3	3	1	2	2	1	2	2	2	2	2	2	1	1	1	2	2	3	3	4	4	4	4	4	4	5	4	4	5	4	4
1018	1	29	1	2	2	3	4	3	4	3	2	3	2	2	4	4	2	2	3	2	2	3	3	3	3	3	3	3	3	3	2	2	3	3	3	3	4	4	4	3	4	4	4	4	4	4	4	4	4
1019	2	23	1	2	1	3	3	3	3	3	2	2	2	2	2	2	2	2	2	2	2	2	2	2	2	2	2	2	2	2	2	2	2	2	2	4	4	4	3	3	3	3	3	3	3	3	4	4	3
1020	1	26	1	2	1	3	3	3	3	3	3	3	3	3	3	3	3	3	3	3	3	3	3	3	3	3	3	3	3	3	3	3	3	3	3	3	3	3	4	3	3	4	4	4	3	3	4	3	3
1021	1	28	1	2	1	4	4	1	4	4	1	1	4	4	3	3	2	3	3	2	3	3	3	3	2	3	2	3	2	3	3	3	2	3	2	2	3	4	4	3	2	3	4	3	3	4	3	3	4
1022	1	24	1	2	1	4	4	4	4	4	2	4	3	4	4	4	4	4	4	3	3	2	2	2	3	2	3	3	2	3	2	2	3	2	2	4	4	4	4	5	4	4	4	4	4	4	5	4	5
1023	2	35	2	2	2	3	4	3	4	3	2	3	2	2	4	3	1	1	3	2	2	3	3	2	2	3	2	2	2	2	2	2	1	3	2	3	4	5	4	4	4	3	4	4	5	3	4	4	4
1024	2	30	2	2	3	1	2	1	2	3	1	2	3	1	2	3	2	3	2	3	2	2	3	2	3	1	2	2	3	1	2	3	1	2	3	4	4	5	3	3	3	2	3	3	4	5	5	4	3
1025	1	32	1	2	1	3	3	3	3	2	3	3	3	3	3	3	1	2	2	2	2	3	3	2	3	3	3	3	3	3	3	3	2	2	3	3	3	3	3	3	3	3	3	3	3	3	3	3	3
1026	1	28	2	2	3	3	3	3	3	3	3	2	2	3	3	3	2	3	3	3	2	2	3	3	3	3	3	2	2	2	2	3	3	3	3	3	3	3	3	4	4	3	3	3	4	4	4	4	4
1027	1	40	2	2	4	4	4	4	4	4	3	4	4	2	3	4	2	2	4	3	2	3	2	2	2	3	2	2	3	2	3	2	2	2	2	5	5	5	5	5	5	5	5	5	5	5	5	5	5
1028	1	32	1	2	1	3	3	3	3	3	3	3	3	3	3	3	3	3	3	3	3	3	3	3	3	3	3	3	3	3	3	3	3	3	3	4	3	4	4	4	4	4	4	4	4	4	4	4	4
1029	2	30	2	2	2	2	3	3	3	3	3	3	2	2	3	3	2	2	2	2	3	2	2	2	2	2	2	2	2	2	3	2	2	2	3	3	4	4	4	3	4	2	4	4	4	4	4	4	4
1030	1	37	2	2	1	2	3	3	3	3	3	3	3	3	3	3	3	3	3	3	2	2	2	2	2	2	2	2	2	2	3	2	2	2	2	3	5	5	5	4	4	4	4	4	4	4	4	4	4
1031	1	40	2	2	4	3	4	3	4	3	1	3	2	2	3	3	2	2	2	3	1	2	1	2	2	2	3	1	2	1	2	1	2	2	2	5	4	5	5	5	5	5	5	5	5	5	5	5	5
1032	1	30	2	2	2	2	3	3	3	2	2	2	2	2	3	3	2	3	3	2	3	2	2	3	3	3	3	3	3	3	3	3	3	3	3	3	4	4	4	4	4	4	4	4	4	4	4	4	4
1033	2	30	1	2	3	2	3	3	3	3	3	3	3	3	3	3	3	3	3	3	2	2	2	2	3	3	3	2	3	3	3	2	2	2	2	3	3	3	3	3	4	3	3	3	4	4	4	4	3
1034	2	40	2	2	1	2	2	2	3	2	2	2	2	2	3	2	2	2	2	2	2	3	3	3	2	2	2	2	2	3	3	2	3	2	3	2	2	2	2	2	2	2	2	4	4	4	4	4	4
1035	2	34	2	1	1	2	3	3	3	2	3	3	2	2	3	3	2	2	2	2	3	3	3	2	2	3	3	3	3	3	3	2	2	3	3	3	4	4	4	4	4	4	4	4	4	4	4	4	4
1036	1	45	2	1	1	2	2	2	3	2	2	2	2	2	2	2	2	1	2	1	2	3	3	3	2	3	3	2	3	3	3	2	1	2	1	3	4	5	4	4	5	5	5	5	5	5	5	5	5
1037	2	31	1	1	1	1	2	3	2	2	1	2	1	2	2	3	2	2	2	2	3	3	3	3	3	3	3	3	3	3	3	3	3	3	3	2	3	4	4	3	4	4	4	4	4	4	4	4	3
1038	1	43	2	1	1	3	4	4	4	3	3	3	3	4	4	3	4	4	4	3	4	4	4	3	3	3	3	4	2	3	4	3	4	3	4	4	4	5	5	5	5	4	4	4	4	5	5	4	4
1039	2	31	2	1	2	2	4	3	4	2	2	4	2	2	4	3	2	1	2	4	3	3	2	4	4	3	2	3	3	2	4	2	3	3	4	5	5	5	5	4	5	4	3	5	5	5	4	3	5
1040	2	40	2	1	1	2	4	3	3	3	3	3	3	2	4	4	3	3	2	2	2	3	3	2	2	2	2	2	2	2	2	2	2	2	2	4	4	4	4	4	4	4	4	4	4	4	4	4	4
1041	2	28	1	1	2	3	3	2	3	4	3	3	2	2	4	2	2	2	4	2	2	3	3	3	1	2	1	3	3	2	3	3	3	3	2	2	4	4	4	4	4	4	4	4	4	4	4	5	4
1042	1	35	2	1	2	3	3	2	3	3	3	3	3	3	3	3	2	2	3	2	3	3	2	2	2	3	3	3	3	3	2	3	3	2	3	3	3	5	5	4	4	4	4	4	4	4	4	4	4
1043	1	27	1	1	1	2	2	2	3	3	3	3	3	3	3	3	2	3	3	3	3	3	2	2	3	3	2	3	3	3	2	2	3	3	2	3	3	3	4	4	3	3	4	4	4	3	3	3	3
1044	2	28	1	1	2	2	2	2	4	3	2	3	2	2	3	3	2	2	2	2	2	3	3	3	3	3	2	3	3	3	3	2	2	2	2	3	4	5	5	3	4	3	4	4	4	4	5	4	4
1045	1	29	2	1	1	2	3	2	3	2	3	2	3	2	1	1	1	1	2	1	1	1	1	1	1	1	1	2	2	2	2	2	2	2	2	3	3	3	3	3	3	3	3	3	3	3	3	3	3
1046	2	40	2	1	3	4	4	4	3	2	4	4	3	3	3	3	3	2	2	3	3	3	3	3	3	2	2	2	2	2	2	3	3	3	3	3	4	3	4	4	4	4	4	4	4	4	3	3	3
1047	1	40	2	3	3	4	4	4	3	2	4	4	3	3	3	3	3	2	2	3	2	3	2	3	2	2	2	3	2	3	2	1	1	1	1	4	3	3	4	4	3	4	3	4	4	3	4	3	4
1048	2	40	2	3	3	4	4	4	3	2	4	4	3	3	3	3	3	2	2	3	2	2	3	2	3	2	3	2	2	2	2	3	1	1	1	4	4	3	3	3	3	3	4	4	4	4	2	4	4
1049	1	40	2	3	3	4	4	4	3	1	4	4	3	3	3	3	3	1	2	3	2	2	3	3	2	2	3	3	3	2	3	2	1	1	1	4	3	2	4	4	4	4	4	4	4	3	3	3	3
1050	1	40	2	3	3	4	4	4	4	3	2	4	4	3	3	3	3	2	2	2	3	2	3	2	2	3	3	1	3	2	3	1	1	1	1	4	4	4	4	4	4	4	4	4	4	4	4	4	5
1051	1	42	3	3	5	1	2	1	2	2	1	2	1	1	2	3	1	3	1	2	2	1	3	2	3	1	4	2	2	2	2	1	1	1	1	3	3	4	4	3	4	3	3	3	3	3	3	3	3
1052	1	35	2	3	3	4	4	4	4	3	2	4	4	3	3	3	3	2	2	2	3	2	3	2	2	3	3	2	3	2	3	1	1	1	1	4	4	4	4	4	4	4	4	4	4	4	4	4	5
1053	2	35	2	3	3	4	4	4	4	3	2	4	4	3	3	3	3	2	2	2	3	2	3	2	2	3	3	1	3	2	3	1	1	1	1	4	4	4	4	4	4	4	4	4	4	4	4	4	4
1054	1	35	1	3	2	3	3	3	4	3	2	4	4	3	3	3	3	2	2	2	3	2	3	2	2	3	3	1	3	2	3	1	1	1	1	4	4	4	4	4	4	4	4	4	4	4	4	4	5
1055	1	32	1	3	3	1	2	2	2	1	2	2	3	2	2	1	2	3	1	2	3	2	2	2	1	2	2	2	3	2	2	2	1	1	1	2	3	4	3	3	3	2	2	2	2	2	3	4	4
1056	2	52	2	3	5	1	2	2	2	3	4	3	2	2	2	1	1	1	1	2	2	3	3	2	1	1	2	2	2	3	4	3	2	2	1	1	2	3	4	3	3	3	3	2	2	2	2	4	3
1057	1	42	2	3	3	3	2	3	2	2	3	2	1	3	2	1	1	3	1	2	3	2	2	1	2	3	3	1	2	3	1	4	2	1	1	1	2	3	4	3	3	3	2	2	1	2	2	3	3
1058	1	40	2	3	2	1	2	2	2	3	2	2	3	2	2	3	2	2	1	2	2	1	1	2	2	2	1	1	1	2	2	2	3	2	2	3	3	3	4	4	4	4	4	3	3	4	4	4	4
1059	1	52	2	3	5	3	3	3	3	3	3	3	3	3	3	3	3	3	3	3	3	3	3	3	3	3	3	3	3	3	3	3	3	3	3	4	4	4	4	4	4	4	4	4	4	4	4	4	4
1060	1	42	1	3	3	2	3	4	3	2	3	4	3	2	3	4	3	2	2	3	4	3	2	3	4	4	3	2	3	3	3	3	3	4	4	4	5	4	3	4	5	4	3	4	5	4	3	4	5
1061	1	38	1	3	2	3	4	3	2	3	4	3	2	3	4	3	2	3	3	2	3	4	3	3	3	4	4	3	2	3	4	3	2	3	4	4	5	4	5	4	3	4	5	4	3	4	5	3	4
1062	1	43	2	3	3	3	3	4	3	4	3	4	4	3	4	4	4	4	3	3	3	3	3	4	4	4	4	3	4	4	3	4	4	4	4	3	4	4	4	4	5	4	5	4	5	4	5	4	4
1063	2	42	2	3	3	3	4	4	4	3	4	3	4	4	3	4	4	4	3	3	4	3	4	3	4	3	3	3	3	3	3	4	3	4	4	4	4	3	3	3	3	4	4	4	4	4	3	4	4
1064	2	35	2	3	3	2	2	3	3	2	3	4	2	3	3	2	3	3	2	1	3	2	4	3	3	2	3	1	4	2	3	2	4	3	3	3	4	3	4	2	2	3	4	4	3	4	3	3	2
1065	1	40	3	3	4	3	2	3	2	2	3	3	3	3	3	2	2	3	3	2	3	3	3	3	3	3	2	3	3	2	3	3	2	2	2	3	3	4	4	4	4	4	5	4	5	4	5	4	5
1066	2	35	1	3	2	3	3	4	4	3	4	3	4	3	3	4	3	3	3	4	2	3	3	3	2	3	3	2	3	2	3	3	2	3	3	4	4	4	4	4	3	4	5	5	5	4	3	4	5
1067	1	45	2	3	5	4	3	3	3	3	3	3	2	3	4	3	2	3	3	3	4	3	3	4	4	3	4	3	4	4	3	3	4	3	4	4	3	4	3	4	4	3	4	4	3	4	4	3	4
1068	2	42	2	3	2	1	2	3	3	3	2	2	1	1	2	2	1	2	1	2	2	3	3	4	4	4	3	3	3	2	2	1	2	2	3	3	2	2	3	4	4	3	3	4	4	2	3	3	4
1069	1	35	2	3	2	2	2	3	3	3	2	3	3	3	2	2	3	3	2	2	2	3	3	2	2	2	2	3	2	2	2	3	3	3	2	2	3	4	4	4	4	4	4	4	3	4	3	3	3
1070	1	48	2	3	3	2	3	2	3	2	3	2	3	3	4	3	3	3	2	3	2	3	2	3	2	3	2	3	2	3	2	3	2	2	2	3	2	4	3	3	4	4	3	4	3	2	3	4	3
1071	1	37	2	3	4	1	4	2	4	1	3	2	3	2	1	3	4	2	3	1	3	2	2	3	4	3	2	2	1	2	3	3	2	1	2	4	3	1	3	5	2	3	5	2	5	2	4	3	1
1072	2	40	2	3	3	3	2	3	3	3	3	2	3	3	2	3	3	2	3	2	3	2	3	3	2	3	2	3	3	3	3	3	2	3	3	3	3	4	4	4	4	3	3	3	3	3	3	3	3
1073	2	30	1	3	4	2	3	2	3	2	3	2	3	2	3	2	3	3	2	3	2	3	2	3	2	3	3	2	3	2	3	2	3	2	3	4	4	4	4	4	4	4	4	4	4	4	4	4	4
1074	1	30	1	3	4	2	3	2	3	2	3	3	3	2	3	2	3	3	2	2	2	2	2	2	2	2	2	2	2	2	2	2	2	2	2	3	3	3	3	3	3	4	4	3	4	5	4	3	3
1075	2	53	2	3	5	3	3	3	3	3	3	3	3	3	3	3	3	3	3	3	3	3	3	3	3	3	3	3	2	3	3	3	2	3	3	3	3	4	4	3	4	3	4	3	3	3	3	3	3
1076	1	50	1	3	5	3	2	3	3	3	2	3	3	3	3	3	3	3	3	3	2	3	3	2	3	3	3	3	3	3	3	3	3	3	3	4	4	4	3	4	3	4	3	4	3	4	3	4	3
1077	2	40	2	3	3	2	3	3	3	3	2	2	3	3	2	2	2	2	2	3	3	2	3	2	3	3	3	3	3	3	3	2	2	2	2	4	3	3	3	3	3	3	3	3	3	4	4	4	4
1078	1	40	2	3	3	2	2	2	3	3	3	3	2	2	2	2	2	2	2	2	2	3	3	2	2	2	2	2	2	2	2	2	2	2	2	3	3	2	2	2	3	3	2	2	2	2	2	3	2
1079	2	33	1	3	3	1	1	3	2	3	2	4	2	1	3	2	4	1	1	2	4	2	3	1	3	2	3	1	3	2	2	3	3	3	2	2	4	4	2	4	1	3	5	2	4	2	4	1	4
1080	1	40	2	3	2	3	3	4	3	3	3	3	2	3	3	3	3	3	4	3	4	3	4	3	3	4	3	2	3	4	2	3	4	2	4	5	5	4	5	4	5	4	3	5	5	5	3	5	4
1081	1	40	2	3	3	3	3	3	3	3	3	2	3	3	4	3	3	2	3	2	3	3	2	3	3	2	3	3	2	3	3	3	3	2	3	4	4	3	4	4	5	5	5	4	4	3	4	5	4
1082	1	36	1	3	3	3	2	3	3	2	3	4	4	3	2	3	3	4	3	4	3	3	4	3	3	3	2	3	3	3	2	3	3	3	2	3	4	3	3	4	4	4	4	3	4	4	3	4	4
1083	1	40	2	3	3	3	3	4	3	4	3	4	4	4	3	4	4	4	3	4	4	4	3	4	4	4	3	3	3	4	3	4	4	4	3	4	4	4	5	5	4	5	4	5	5	4	5	4	4
1084	1	42	2	3	3	3	3	3	2	3	3	4	4	3	3	3	3	3	3	3	3	3	4	4	3	4	4	3	4	4	4	3	4	4	3	4	5	4	4	4	3	4	3	4	3	4	4	4	3
1085	1	41	2	3	3	3	3	3	2	3	4	4	4	3	4	3	4	3	3	3	4	4	4	3	4	4	3	4	4	4	4	3	3	4	4	4	4	4	5	4	4	4	5	4	5	4	5	4	5
1086	2	42	2	3	3	3	3	4	4	4	3	4	3	4	3	4	4	4	4	4	3	4	4	3	4	4	3	4	3	4	3	4	3	4	4	4	4	4	3	3	3	3	3	3	3	3	4	5	5
1087	2	45	2	3	4	3	3	3	4	4	3	3	4	4	3	3	2	3	3	3	4	4	3	4	4	4	3	4	4	3	4	4	4	3	3	4	4	4	3	4	4	4	4	4	3	3	3	4	3
1088	2	32	1	3	3	2	3	2	3	3	2	3	2	3	2	3	2	3	2	3	2	3	3	3	2	3	3	2	3	2	2	2	3	3	3	4	3	4	4	4	4	4	5	5	5	5	4	4	3
1089	2	30	2	3	5	3	3	3	3	4	4	3	3	3	3	3	4	3	3	3	3	3	2	3	3	3	3	3	2	3	3	3	3	3	3	4	4	5	5	5	5	5	5	5	5	4	4	4	4
1090	2	38	1	3	4	2	4	2	3	2	3	2	3	2	2	2	3	3	2	2	3	3	2	2	3	3	2	2	2	2	3	3	2	3	2	3	3	3	5	5	5	4	4	4	4	4	5	5	5
1091	1	39	3	3	3	3	4	3	4	3	4	3	4	3	3	4	3	3	3	3	4	3	3	4	3	3	3	4	3	3	3	4	3	4	3	4	3	3	3	3	3	4	4	4	4	4	4	3	3
1092	2	42	2	3	3	4	4	4	4	4	4	4	4	4	4	3	3	3	4	4	4	4	4	3	4	4	3	4	4	4	4	4	3	3	3	5	5	5	5	5	5	5	5	5	5	5	5	5	5
1093	1	30	1	3	4	2	3	3	2	3	2	3	2	3	2	3	2	3	4	4	4	4	4	4	4	4	4	4	4	4	4	4	4	4	4	5	5	5	5	5	5	5	5	4	3	4	3	4	4
1094	2	35	1	3	4	2	3	3	2	3	2	3	2	3	2	3	2	3	2	3	2	3	2	3	2	3	2	3	2	3	2	3	3	2	2	3	4	3	4	3	4	3	4	3	4	3	4	3	4
1095	1	40	2	3	4	3	2	3	2	3	3	3	3	2	2	2	3	3	3	2	2	3	3	3	2	2	3	2	3	2	3	2	3	2	3	3	4	4	4	4	4	4	4	3	2	3	3	3	3
1096	2	35	2	3	4	2	3	3	3	2	3	2	2	3	2	3	3	2	2	3	2	3	2	3	3	3	2	3	2	3	2	2	2	2	3	4	5	3	4	4	1	4	4	4	5	4	4	3	5
1097	2	33	5	3	3	3	2	3	3	3	2	3	2	3	2	3	3	2	2	3	2	3	2	3	3	3	3	2	3	3	3	2	3	3	3	4	4	4	4	3	4	4	3	4	3	4	3	4	3
1098	1	31	2	3	4	2	3	2	2	2	3	3	3	3	2	3	2	3	2	2	3	2	3	3	2	3	2	3	3	3	3	2	2	2	3	4	3	4	3	4	3	4	3	4	3	4	4	4	4
1099	2	37	1	3	3	2	3	2	3	2	3	3	3	3	3	3	3	2	3	2	3	2	3	3	3	3	2	3	2	3	3	3	2	2	3	4	2	4	4	5	5	5	5	5	4	4	4	4	4
1100	1	43	3	3	3	3	3	3	2	3	3	2	3	3	2	3	3	2	3	2	2	2	3	2	3	2	2	2	3	3	3	2	2	3	2	3	4	4	4	3	4	4	3	4	4	5	5	4	3
1101	2	47	2	3	3	2	1	2	3	2	1	2	3	2	1	2	3	2	2	1	2	1	2	3	2	2	3	2	1	2	3	2	2	3	2	3	3	3	3	3	3	2	3	2	3	2	3	4	3
1102	1	32	1	3	5	3	3	3	3	4	3	3	4	4	3	3	2	3	3	3	4	3	4	3	3	3	3	3	2	3	3	2	3	3	2	3	3	4	3	4	4	3	4	4	3	4	4	3	4
1103	2	40	2	3	5	3	3	3	4	3	3	3	4	3	3	3	3	3	3	3	3	3	4	3	3	3	3	3	3	3	3	3	3	3	3	3	3	4	4	3	4	3	4	3	3	3	3	3	3
1104	1	40	2	3	4	2	2	3	2	3	3	3	2	2	2	3	3	2	2	2	3	3	2	3	2	2	2	3	3	2	2	3	2	2	2	1	3	3	4	3	3	3	5	4	2	4	3	2	5
1105	1	34	2	3	4	1	1	2	2	2	1	3	3	2	2	3	2	2	2	3	3	2	2	3	2	2	3	2	4	4	4	3	3	3	3	3	3	4	2	4	3	3	3	3	3	3	3	3	3
1106	1	30	2	3	4	2	2	2	2	3	2	3	2	2	3	2	3	2	2	3	2	3	2	1	2	3	2	3	2	3	2	3	3	2	3	4	3	4	4	4	4	3	3	4	3	3	4	4	4
1107	1	30	2	3	3	2	2	2	3	2	2	3	2	2	2	2	2	3	3	3	3	2	2	3	2	2	3	2	2	2	3	2	3	2	2	2	2	3	3	3	4	3	4	2	3	2	2	3	3
1108	2	36	2	5	4	2	3	2	3	2	4	2	4	2	3	4	4	3	2	3	3	3	3	3	3	3	4	4	3	4	3	4	3	4	2	3	4	4	3	4	4	3	4	4	3	4	3	4	4
1109	1	39	2	5	4	3	4	3	4	3	3	3	4	3	4	3	4	3	4	4	4	4	4	4	4	4	4	4	4	4	4	4	4	4	4	3	4	3	4	3	4	3	4	4	4	4	4	4	4
1110	2	37	1	5	4	3	2	3	3	3	3	3	3	3	3	3	3	3	3	3	3	3	3	3	3	3	3	3	3	3	3	3	3	3	3	4	4	4	4	4	4	4	4	4	5	4	5	4	5
1111	1	39	2	5	5	3	3	3	3	3	3	3	3	3	3	3	3	3	3	4	3	4	3	4	3	4	3	4	3	4	3	4	3	4	3	4	4	5	4	5	3	5	3	5	3	5	3	5	4
1112	1	45	2	5	3	3	3	3	3	3	3	3	3	3	3	3	3	3	2	2	2	2	3	3	3	3	3	3	3	3	3	3	3	3	3	3	4	3	4	5	5	5	5	5	5	4	3	4	5
1113	2	45	2	5	4	2	3	2	3	3	3	3	3	3	3	3	3	3	3	3	3	2	3	3	3	3	2	3	3	3	3	3	3	3	3	3	3	5	4	4	5	3	4	5	5	4	5	5	4
1114	1	50	2	5	4	3	3	3	3	3	2	3	3	3	2	3	3	3	3	3	2	3	3	3	2	3	3	3	2	3	3	3	2	3	3	4	4	4	4	4	5	4	4	4	5	4	4	5	4
1115	2	45	2	5	4	3	3	3	3	3	3	3	2	3	3	2	3	3	3	3	3	2	3	3	2	3	3	2	3	3	2	3	3	3	3	4	4	4	5	4	4	5	4	4	4	4	5	4	4
1116	1	45	2	5	4	3	3	3	3	3	3	3	2	3	3	3	2	3	3	3	3	2	3	3	2	3	3	3	3	2	3	3	2	3	3	4	4	4	4	3	4	4	4	4	5	3	4	4	4
1117	2	30	3	5	4	2	2	3	2	3	2	3	2	3	2	3	2	2	2	2	3	2	3	2	2	2	3	3	2	3	2	2	2	3	2	3	3	3	2	3	3	2	3	2	3	2	3	3	2
1118	1	38	2	5	4	1	2	2	3	3	4	3	2	2	2	3	3	4	3	3	4	4	3	3	3	4	4	3	3	4	4	3	3	3	2	4	4	3	3	3	3	2	2	2	2	3	4	4	5
1119	1	30	1	5	3	2	2	2	3	3	2	2	3	2	3	2	3	2	2	2	2	3	2	2	3	2	2	3	2	2	3	2	2	2	3	3	3	3	3	3	4	3	3	3	3	4	3	3	4
1120	1	39	3	5	5	1	2	2	1	1	2	2	1	2	2	1	1	2	4	3	3	4	3	2	1	1	2	1	1	2	1	1	2	2	2	2	3	4	4	5	5	4	4	3	3	2	3	3	3
1121	1	33	1	5	2	3	3	3	3	3	4	4	4	4	3	3	3	4	4	4	4	3	3	3	4	4	4	3	3	3	3	4	4	4	4	4	4	4	4	4	5	5	5	4	5	4	5	4	5
1122	1	38	2	5	4	2	2	2	3	3	2	3	3	2	3	4	4	3	1	1	1	2	2	2	3	3	3	3	2	2	2	1	1	1	2	3	3	3	3	4	4	4	3	4	3	4	3	3	2
1123	2	40	2	5	3	2	2	2	3	2	3	2	3	2	3	2	3	2	2	2	3	2	3	2	3	2	3	2	3	2	3	2	3	2	3	2	2	2	4	4	4	2	2	2	4	4	4	4	3
1124	2	35	2	5	3	1	2	2	3	2	3	2	4	3	2	3	2	3	1	2	2	2	2	4	4	4	2	2	2	2	2	3	3	3	3	5	4	1	1	4	4	4	2	4	4	4	1	4	4
1125	1	38	2	5	2	2	2	3	2	2	3	2	2	2	3	3	3	2	2	2	3	2	2	3	2	3	2	2	2	3	3	2	2	2	3	3	3	3	3	4	4	3	4	3	4	3	4	3	4
1126	2	35	2	5	3	2	1	2	3	2	1	2	3	2	1	2	3	2	3	2	1	2	3	4	3	2	1	2	3	4	3	2	1	1	2	3	3	3	3	4	4	4	4	3	3	3	3	3	4
1127	1	42	3	5	3	1	2	2	2	1	4	3	3	2	1	2	3	4	1	1	2	2	3	3	2	2	4	4	2	2	2	3	3	2	1	2	3	4	5	5	4	4	3	3	2	1	1	2	3
1128	1	35	2	5	4	2	1	2	3	3	2	3	2	3	2	3	2	3	2	2	2	2	3	2	3	2	3	2	3	2	3	3	3	2	2	2	3	3	3	4	4	4	4	3	3	3	4	4	4
1129	2	28	5	5	5	3	3	3	3	3	3	3	3	3	3	3	4	4	3	3	4	3	4	4	4	4	4	3	3	3	3	3	3	3	3	4	4	5	4	4	4	4	4	4	4	4	4	4	4
1130	2	43	3	5	3	3	2	3	2	2	4	2	1	2	3	2	3	2	1	2	1	3	2	1	3	2	2	1	3	3	2	2	1	3	2	3	3	3	3	3	3	2	2	2	2	5	5	5	4
1131	2	46	2	5	3	1	2	1	3	3	3	2	3	2	3	2	4	3	2	3	2	3	2	1	2	3	2	3	2	2	3	2	3	2	2	3	3	2	2	2	2	4	4	4	5	5	5	5	4
1132	2	39	2	5	2	1	2	1	2	2	3	2	3	2	3	2	3	3	1	2	2	2	3	3	3	3	3	3	2	2	2	2	2	2	2	1	2	2	4	4	4	2	5	5	4	1	5	5	1
1133	1	32	2	5	3	4	4	4	3	2	1	3	2	2	3	3	3	2	1	2	2	2	3	3	2	2	1	1	1	3	2	2	3	3	2	4	4	4	5	4	5	4	4	3	4	5	5	4	4
1134	2	30	1	5	3	3	3	4	3	3	3	2	3	3	2	3	4	3	2	2	3	3	2	2	3	2	2	3	3	3	4	4	3	3	2	4	4	5	3	3	4	4	4	5	5	4	5	5	5
1135	1	38	2	5	3	1	2	1	2	3	3	3	3	2	2	2	3	3	2	3	3	3	3	4	4	3	3	3	2	2	2	3	3	3	3	3	4	4	4	3	3	3	3	3	4	4	4	4	4
1136	1	30	2	5	1	3	3	4	4	4	4	4	3	4	4	3	4	4	4	3	3	4	4	3	4	4	3	3	4	4	3	3	3	3	3	5	5	4	4	3	3	3	4	4	4	4	5	4	5
1137	2	45	3	5	5	1	1	2	2	2	1	1	2	2	2	2	2	2	1	1	2	2	1	1	2	2	2	1	2	2	1	2	2	2	2	3	3	3	3	3	3	3	3	3	3	3	3	3	3
1138	2	42	1	5	4	1	2	3	1	2	3	2	1	2	3	1	2	3	1	2	1	2	3	4	2	3	4	3	4	2	3	3	2	2	2	2	3	1	2	3	1	2	3	1	2	3	1	2	3
1139	2	45	1	5	1	1	2	1	1	2	1	2	1	2	3	3	3	4	1	2	2	1	2	2	2	1	1	2	1	2	1	2	2	2	2	1	2	2	1	2	2	2	3	3	3	3	4	4	5
1140	2	30	2	5	3	2	1	3	2	2	2	1	2	4	4	3	4	3	4	2	2	1	3	3	3	2	4	3	1	2	4	3	2	2	4	2	3	3	2	4	5	5	5	4	4	3	4	3	4
1141	1	35	2	5	3	1	2	1	1	3	4	3	2	3	3	2	4	1	1	4	3	3	2	2	4	2	2	3	4	3	2	3	2	3	4	2	2	2	2	3	2	5	3	4	4	3	2	3	5
1142	2	40	1	5	5	2	3	3	2	3	3	4	4	3	2	3	3	3	2	3	3	3	2	3	3	2	3	3	2	3	3	2	3	3	2	4	4	4	4	4	4	4	4	3	4	5	5	4	3
1143	1	35	2	5	2	2	3	2	1	3	4	2	1	3	2	2	2	4	3	1	2	3	3	3	2	2	2	1	4	4	4	1	1	1	1	2	3	4	5	1	2	3	4	4	2	2	3	4	4
1144	1	32	1	5	2	1	2	2	3	1	2	3	1	2	1	2	3	2	1	2	3	2	3	2	4	2	3	2	3	4	2	3	4	2	3	3	4	3	5	3	4	2	4	3	4	3	5	3	4
1145	2	35	1	5	4	2	3	2	3	2	3	2	3	2	3	2	3	2	2	3	2	3	2	3	2	3	2	3	2	3	2	3	2	3	2	3	4	4	4	3	4	3	4	3	4	3	4	3	4
1146	2	35	1	5	4	2	3	3	4	3	2	2	3	4	3	2	3	4	2	2	3	3	3	3	3	3	3	3	3	3	3	3	3	3	3	4	4	4	4	4	4	4	4	3	3	3	3	3	3
1147	2	35	1	5	4	2	2	3	4	3	2	3	4	3	2	3	4	3	2	3	4	3	2	3	4	3	3	2	3	4	3	2	3	4	3	3	3	4	4	3	4	3	4	3	4	3	4	3	4
1148	2	38	1	5	4	3	3	3	3	3	3	3	3	3	3	2	3	3	2	2	3	3	3	2	2	3	3	3	3	2	2	2	2	3	2	4	4	4	4	5	5	4	3	2	3	4	5	5	4
1149	2	39	1	5	2	4	4	4	4	3	3	3	4	4	3	4	4	3	3	3	4	4	4	3	3	4	3	3	3	3	3	3	3	3	3	5	5	4	4	4	4	4	5	4	4	4	4	4	4
1150	1	45	2	5	4	3	3	3	3	2	3	3	2	3	3	2	3	2	3	2	3	3	2	3	3	2	3	3	3	2	3	3	2	3	2	3	3	3	3	3	4	4	4	3	2	3	4	4	4
1151	2	33	1	5	2	3	3	3	3	3	2	4	3	3	2	3	2	1	2	3	3	1	4	2	3	2	3	2	2	4	3	3	3	3	2	2	3	3	4	4	4	4	4	4	3	5	5	4	1
1152	2	45	3	5	2	3	3	3	3	3	3	3	3	3	3	3	3	3	3	4	3	3	3	3	3	3	3	3	4	4	4	4	3	3	3	4	5	4	4	5	4	4	4	4	4	4	5	4	4
1153	1	38	2	5	3	1	2	1	3	3	3	2	3	2	2	3	4	4	2	1	3	2	2	4	3	3	2	2	3	3	4	4	3	2	2	3	3	4	3	4	3	2	5	5	4	4	4	4	3
1154	1	31	2	5	2	1	2	3	2	1	3	2	2	3	2	3	2	1	2	2	2	1	2	3	2	2	2	2	2	3	3	3	3	3	3	2	3	3	3	3	3	3	3	1	4	4	4	4	4
1155	2	36	2	5	3	4	4	2	2	3	3	2	2	1	3	4	4	4	2	2	2	3	3	3	3	3	3	3	2	4	2	1	2	2	3	2	3	4	4	4	4	4	3	5	4	5	5	5	3
1156	1	35	2	5	4	3	3	3	2	3	2	3	2	3	2	3	2	3	2	3	2	3	2	3	2	3	2	3	2	3	2	3	2	3	2	5	5	5	5	5	5	5	5	5	5	5	5	5	5
1157	2	35	1	5	4	3	2	3	2	3	2	3	2	3	2	3	2	3	3	3	3	2	3	2	3	2	3	2	3	2	3	2	3	2	3	4	4	4	4	3	3	3	3	2	3	2	3	2	3
1158	2	35	1	5	4	4	4	3	2	3	3	2	3	2	3	2	3	2	4	4	3	3	3	3	3	3	2	3	3	2	3	2	3	2	3	3	4	3	4	3	4	3	4	3	4	3	4	3	4
1159	2	35	1	5	4	4	4	4	4	4	4	4	4	4	4	4	4	4	4	4	4	4	4	4	2	3	2	3	2	2	3	3	3	3	2	4	4	4	5	4	5	4	5	4	5	4	5	4	5
1160	1	33	1	5	4	3	3	3	3	3	4	3	4	3	4	3	4	3	3	2	3	2	3	2	3	2	3	2	3	2	3	2	3	2	3	4	4	4	4	4	4	4	4	4	4	4	4	4	4
1161	2	45	2	5	5	3	3	3	3	3	3	3	2	3	3	3	2	3	3	3	3	3	3	3	3	2	2	3	3	3	3	3	2	3	3	4	4	4	4	4	5	4	4	4	4	4	4	5	4
1162	1	45	2	5	5	3	3	3	3	3	3	3	3	3	3	3	3	3	3	2	3	2	2	2	3	3	3	3	3	3	3	3	3	2	3	4	4	4	4	3	4	4	4	4	4	4	4	4	3
1163	1	39	3	5	5	3	2	2	3	2	3	2	2	2	2	3	3	3	3	3	3	2	3	2	3	2	2	3	3	3	2	3	2	3	3	4	4	4	4	4	4	4	4	4	4	3	4	4	4
1164	1	35	2	5	5	3	3	3	3	2	2	3	2	2	3	2	2	2	3	3	3	2	3	3	3	3	3	3	3	3	3	2	2	2	2	5	4	4	4	4	4	4	4	4	5	4	5	4	4
1165	2	35	2	5	4	3	3	4	3	4	3	4	3	3	3	3	3	4	3	4	3	3	3	3	3	3	3	4	3	3	3	3	3	3	3	4	4	5	4	5	4	5	4	5	4	4	4	4	4
1166	1	38	2	5	3	3	3	4	3	2	3	3	2	4	3	3	4	3	3	3	2	4	3	4	4	3	4	3	4	3	3	2	3	3	3	4	3	4	5	5	4	4	3	5	4	3	4	3	5
1167	1	32	2	5	3	3	3	3	3	3	3	3	3	3	4	4	3	3	3	3	3	3	3	4	4	4	3	4	3	3	3	3	3	3	3	4	4	4	4	4	4	3	3	3	3	4	4	4	4
1168	1	47	4	5	4	3	3	3	3	3	3	3	3	3	3	3	3	3	3	3	3	3	3	3	3	3	3	3	3	3	3	3	3	3	3	4	4	4	4	4	4	4	4	4	4	4	4	4	4
1169	1	39	2	5	2	3	2	3	3	2	3	3	2	3	2	3	3	3	3	2	3	3	2	3	3	3	3	2	3	2	3	2	3	3	2	3	4	3	4	4	5	4	3	4	4	3	4	4	3
1170	2	47	2	6	4	4	4	4	4	4	4	4	3	3	3	3	3	3	3	3	3	3	3	3	3	3	3	3	3	3	3	3	3	3	3	4	4	4	4	4	4	4	4	4	4	4	4	4	4
1171	2	35	2	6	3	3	4	3	4	3	4	4	4	3	3	4	3	3	3	3	3	2	3	3	4	4	3	3	3	3	4	3	3	3	3	4	3	4	3	4	5	4	5	4	4	4	4	4	3
1172	1	34	1	6	2	1	3	3	4	2	3	1	1	3	2	3	4	3	2	2	2	3	1	2	2	3	3	1	1	2	2	2	3	1	1	4	4	4	4	4	4	4	4	4	4	4	4	4	4
1173	1	45	3	6	3	1	2	1	2	3	2	3	2	3	4	3	1	3	3	2	1	3	2	3	2	3	1	3	1	3	2	2	1	1	3	3	4	4	4	4	4	3	2	2	2	3	2	2	5
1174	2	43	1	6	3	2	3	2	3	2	3	1	2	3	2	3	2	3	2	1	2	3	2	2	1	2	3	2	1	2	3	2	3	2	1	3	3	4	4	3	4	3	4	3	4	3	4	4	3
1175	2	42	2	6	2	2	2	3	2	3	2	3	2	1	3	2	1	2	2	3	1	2	3	2	3	2	2	3	3	4	1	2	3	2	2	4	4	4	4	4	4	4	4	4	4	4	4	4	4
1176	1	41	4	6	5	2	3	2	1	2	3	2	2	3	2	3	3	2	1	2	3	1	2	3	4	3	1	2	1	1	2	2	1	2	1	3	4	3	4	3	3	4	3	4	3	4	3	4	3
1177	1	30	1	6	3	2	3	2	4	3	2	3	2	3	2	3	3	3	2	3	3	3	2	3	2	3	2	3	2	3	2	3	2	3	2	4	4	3	4	3	4	3	4	4	2	4	2	2	3
1178	1	45	2	6	2	2	3	2	2	2	3	3	2	3	2	3	2	3	3	2	3	2	3	2	3	2	3	2	3	2	3	2	3	2	3	3	2	3	2	3	2	3	2	3	2	3	2	3	2
1179	2	37	2	6	3	2	3	3	2	1	2	2	1	3	2	3	2	3	2	3	3	2	3	2	3	2	3	2	3	2	3	2	3	2	3	3	3	3	3	3	3	3	3	3	3	3	3	3	3
1180	2	42	2	6	3	1	2	3	1	2	2	2	3	4	3	2	3	2	1	1	1	1	1	2	2	2	2	2	2	2	2	3	3	3	3	4	2	2	2	4	4	4	4	4	4	4	4	1	4
1181	1	43	1	6	2	3	2	3	2	3	2	3	3	3	2	4	3	3	3	2	3	3	3	2	3	3	3	4	3	3	2	3	3	3	3	4	3	4	3	4	5	5	4	4	4	4	4	4	4
1182	1	48	2	6	4	3	2	3	2	3	3	2	4	3	3	2	3	3	3	2	3	2	3	2	3	2	3	2	3	2	3	2	3	2	3	4	3	4	3	4	3	5	4	4	3	4	3	4	3
1183	1	49	2	6	3	3	2	3	4	3	2	3	3	3	2	3	3	3	3	2	3	2	3	2	3	3	4	3	2	3	2	3	3	2	3	4	3	4	5	4	3	4	4	3	4	3	4	3	4
1184	2	52	4	6	4	3	3	3	3	3	3	3	3	4	4	4	4	2	4	4	4	4	4	4	4	4	4	3	3	3	3	3	3	3	3	4	4	5	5	5	5	5	4	4	4	4	4	4	4
1185	1	35	2	6	3	3	2	2	3	3	2	3	2	3	2	3	2	3	3	3	2	3	2	3	2	3	2	3	2	3	2	2	2	2	2	4	3	3	3	4	3	4	4	3	2	2	2	3	4
1186	1	45	2	6	4	3	2	2	3	2	3	2	3	2	3	2	3	3	2	3	2	3	2	3	2	3	2	3	2	3	2	3	2	3	2	3	4	4	3	5	5	5	4	3	4	5	4	3	4
1187	2	40	2	6	2	3	3	4	4	4	3	4	3	3	2	3	2	4	3	2	3	4	2	4	2	4	2	3	2	4	3	2	4	2	4	4	5	4	5	5	5	4	4	5	5	4	3	3	5
1188	2	40	2	6	4	2	2	2	2	2	3	3	3	4	4	3	3	3	3	3	3	3	4	4	4	2	2	2	3	3	3	4	2	3	2	4	4	4	4	4	4	4	4	4	5	5	5	5	5
1189	1	40	1	6	4	4	4	4	4	4	4	3	3	3	3	4	3	3	2	2	2	3	3	3	4	4	4	3	2	2	2	3	3	3	3	5	5	4	4	4	4	4	4	5	5	5	5	5	5
1190	1	52	2	6	4	2	2	3	3	3	3	3	2	2	3	3	2	3	2	2	3	2	2	2	2	2	2	2	3	3	3	3	3	3	3	5	5	5	5	5	5	5	5	5	4	4	4	4	4
1191	2	32	2	6	5	2	3	3	3	3	2	2	3	3	3	2	2	2	3	3	3	3	4	3	4	4	3	4	4	3	4	4	3	4	3	3	3	4	4	5	4	4	4	4	4	4	4	4	4
1192	1	40	2	6	5	3	3	3	3	3	2	3	3	3	3	3	3	3	3	3	3	3	3	3	4	4	4	3	3	3	3	3	4	4	4	4	5	5	5	5	5	5	5	5	5	5	4	4	4
1193	2	40	2	6	4	3	3	3	3	4	4	3	3	3	3	3	3	3	4	4	4	4	4	3	3	3	3	3	3	4	4	4	4	4	3	4	4	4	4	4	4	4	4	4	4	4	4	4	4
1194	1	32	5	6	4	2	2	2	2	3	3	3	3	3	3	3	3	3	2	2	2	2	2	2	3	3	3	3	3	3	2	2	2	2	2	3	3	3	4	4	4	4	4	4	3	3	3	3	3
1195	1	40	2	6	4	3	3	3	3	3	2	3	2	2	2	2	3	3	2	2	2	2	2	2	2	2	2	2	2	2	2	2	2	2	2	2	2	2	4	4	4	4	4	4	4	4	4	4	4
1196	1	50	2	6	5	2	2	2	2	2	2	2	2	3	3	3	3	3	3	3	3	3	3	3	3	3	3	2	2	2	2	2	2	2	2	4	4	4	4	4	4	4	4	4	4	4	4	4	4
1197	1	42	2	6	5	3	3	3	4	3	3	3	4	4	3	3	3	4	2	2	3	2	2	2	3	2	3	3	3	2	2	2	2	2	2	5	5	4	4	5	4	4	4	4	4	4	4	4	4
1198	1	43	2	6	3	4	4	3	3	3	4	4	4	4	4	4	4	3	3	4	3	4	4	4	4	4	4	3	3	3	3	3	3	3	3	3	4	4	4	4	4	4	4	3	3	4	4	4	3
1199	1	42	2	6	3	3	3	4	3	3	3	3	3	3	4	3	3	3	3	3	3	4	4	4	3	3	3	3	4	4	4	3	3	3	3	4	4	4	4	4	4	4	4	4	4	4	4	4	4
1200	1	40	1	6	4	2	2	2	2	2	2	2	2	2	2	2	2	2	3	3	3	3	3	3	3	3	3	3	3	3	3	3	3	3	3	4	4	4	4	4	4	4	4	4	4	4	4	4	4
1201	2	26	1	6	3	2	1	3	3	4	3	2	3	3	4	2	3	3	3	3	4	3	3	2	3	4	3	4	3	2	4	4	2	3	4	4	4	4	2	3	3	4	3	4	3	3	4	3	3
1202	1	39	2	6	2	2	2	3	3	3	2	2	3	2	3	2	3	2	2	2	3	3	2	2	3	3	3	2	3	2	3	3	2	2	2	2	2	2	3	3	3	2	3	2	3	3	3	4	4
1203	2	38	2	6	2	3	3	4	3	3	3	3	4	3	3	4	3	3	4	4	3	4	3	3	3	4	3	3	3	4	3	4	3	3	3	4	4	5	5	4	5	5	4	4	5	5	5	5	5
1204	1	42	2	6	2	3	3	3	4	3	3	3	3	3	3	3	3	3	3	3	3	3	3	3	3	3	3	3	3	3	3	3	3	3	3	4	4	4	4	4	4	4	4	4	4	4	4	4	4
1205	1	38	2	6	2	3	3	3	4	3	3	4	3	3	4	3	3	3	3	3	3	4	3	4	4	3	3	3	3	3	3	3	4	4	4	4	4	5	5	4	4	5	5	5	4	4	4	4	4
1206	2	40	2	6	2	1	3	2	1	3	2	2	3	4	3	2	2	2	1	2	1	2	1	3	2	1	2	3	1	2	1	2	1	2	3	4	4	4	4	4	4	4	4	4	4	4	4	4	4
1207	2	43	4	6	2	1	1	2	1	3	2	3	4	2	3	2	2	3	3	3	3	3	3	3	3	3	3	3	3	3	3	3	3	3	3	4	4	4	4	4	4	4	4	4	4	4	4	4	4
1208	2	38	2	6	4	2	3	3	2	3	2	3	2	3	2	3	2	3	2	3	3	2	2	3	2	3	2	3	3	3	3	3	2	3	3	4	4	4	4	4	4	4	4	4	4	4	4	4	4
1209	2	60	5	6	5	3	3	3	2	3	3	3	2	3	2	3	3	2	3	3	3	3	3	3	3	3	3	3	3	3	3	3	3	3	3	3	4	4	4	4	4	4	3	4	4	4	4	4	4
1210	2	40	2	6	4	2	3	3	3	4	4	4	4	3	2	3	3	3	3	3	2	3	3	3	3	4	3	2	3	3	2	2	3	3	2	4	4	3	4	4	4	4	4	4	5	5	4	3	4
1211	1	38	2	6	4	3	3	3	3	3	3	3	3	3	3	4	3	3	2	3	2	2	2	2	2	2	2	2	2	2	2	2	2	2	2	4	4	4	4	4	4	4	3	4	4	4	3	4	3
1212	2	50	3	6	5	3	3	3	3	3	3	3	3	3	3	3	3	3	3	3	3	3	3	3	3	3	3	3	3	3	3	3	3	3	3	4	4	4	4	4	4	4	4	4	4	4	4	4	4
1213	2	60	2	6	5	3	3	3	3	3	3	3	3	3	3	3	3	3	3	3	3	3	3	3	3	3	3	3	3	3	3	2	2	2	2	4	4	4	4	4	4	4	4	4	4	4	4	4	4
1214	1	42	1	6	3	1	2	3	2	1	2	3	2	1	2	3	2	1	1	2	2	3	2	1	2	3	3	2	1	2	3	2	1	2	3	4	3	2	4	3	2	4	3	2	4	3	4	3	4
1215	2	36	2	6	3	3	3	3	3	3	3	3	3	3	3	3	3	3	3	3	3	3	2	2	2	2	2	2	2	2	3	2	2	2	2	4	4	4	4	4	4	4	4	4	4	4	4	4	4
1216	2	41	3	6	4	1	2	3	2	2	4	2	3	2	1	2	2	3	2	3	2	3	4	3	3	4	3	2	3	2	3	3	3	3	3	3	3	3	3	3	3	3	3	3	3	3	3	3	3
1217	2	32	1	6	3	3	3	3	3	2	3	4	3	1	1	3	3	2	3	3	3	3	4	3	2	3	3	3	3	3	3	3	3	3	4	2	3	4	4	4	5	4	3	4	4	2	3	4	5
1218	2	45	2	6	4	2	1	2	3	3	2	1	2	3	3	2	2	3	2	3	2	3	3	3	2	3	2	3	3	3	3	3	2	3	3	2	3	4	5	4	3	2	1	2	3	4	4	4	4
1219	1	50	4	6	3	3	3	3	2	2	3	4	4	4	4	4	3	3	2	2	3	3	3	3	3	2	2	2	3	3	3	3	3	3	3	5	5	5	5	5	4	4	4	4	4	5	5	5	5
1220	2	40	2	6	2	4	4	4	4	4	4	4	4	4	4	3	3	3	3	3	3	3	3	3	4	4	4	3	3	3	3	3	4	4	4	4	4	4	4	4	4	4	4	4	4	4	4	5	5
1221	1	28	1	6	2	2	3	3	2	2	2	2	3	3	2	2	2	3	3	3	2	2	2	2	3	2	2	3	3	2	2	2	3	3	3	4	4	3	3	3	4	4	4	3	4	3	4	2	4
1222	1	50	2	6	5	1	2	3	4	2	3	4	3	2	1	2	3	4	2	3	4	2	3	4	4	3	2	3	4	3	2	3	4	4	3	4	5	4	3	4	5	4	3	4	5	3	2	4	5
1223	2	42	2	6	3	4	4	4	3	3	4	3	3	4	4	4	3	3	3	3	3	3	3	3	4	4	4	3	3	4	3	3	4	4	3	5	5	5	5	4	4	4	5	5	5	4	3	3	3
1224	2	36	5	6	4	1	2	3	2	3	2	3	2	3	3	2	3	3	2	2	3	3	2	3	3	2	3	2	3	2	3	3	3	3	3	2	3	4	3	2	2	3	3	3	3	3	4	4	4
1225	2	41	2	6	3	4	4	4	4	4	4	4	4	4	3	3	3	3	4	3	3	3	3	3	4	4	4	3	3	3	3	3	3	3	3	5	4	4	4	4	4	4	3	3	3	4	4	3	3
1226	2	35	2	6	3	3	4	4	4	4	2	4	4	4	4	4	3	3	3	3	2	3	3	2	1	1	2	1	1	1	2	2	1	1	2	5	5	5	4	5	5	5	5	4	4	5	5	5	5
1227	1	42	1	6	3	3	3	3	2	3	2	3	2	2	3	3	3	2	2	2	3	2	3	2	3	3	3	3	3	2	2	3	3	3	3	4	4	3	3	3	3	3	4	4	3	4	3	4	3
1228	1	26	1	6	1	2	2	3	3	2	1	3	2	3	2	3	2	2	2	2	2	3	3	2	2	2	2	3	2	3	2	2	3	2	2	4	4	3	4	4	4	3	4	4	4	3	4	4	3
1229	2	30	2	6	2	2	2	3	3	2	1	3	2	3	2	3	3	2	2	2	2	3	3	2	2	2	3	3	2	2	3	2	3	3	2	3	3	4	4	4	4	3	4	4	4	4	4	4	3
1230	1	42	2	6	3	1	2	1	3	2	3	4	2	3	2	3	2	3	1	2	1	2	3	3	2	4	2	4	2	3	3	2	3	3	2	3	4	3	2	3	4	2	4	2	3	4	2	1	3
1231	1	42	2	6	3	2	3	4	3	2	3	4	3	2	3	4	2	3	3	2	3	4	2	3	4	4	3	2	3	2	3	4	3	2	3	5	4	3	4	5	4	3	4	5	4	4	5	5	4
1232	2	60	2	6	5	3	3	3	3	3	3	3	3	3	3	3	3	3	3	3	3	3	3	3	3	3	3	3	3	3	3	3	3	3	3	4	4	4	4	4	4	4	4	4	4	4	4	4	4
1233	1	31	2	6	4	4	4	4	4	3	4	3	4	3	4	3	4	3	4	3	4	3	3	3	3	4	3	3	3	3	4	4	3	3	3	2	3	2	3	3	4	4	4	4	3	3	3	3	4
1234	1	42	2	6	3	1	2	3	3	2	3	3	2	3	3	4	3	3	2	3	3	2	3	2	3	3	3	2	3	3	2	3	3	2	2	5	4	3	4	5	4	3	4	5	4	4	5	5	4
1235	1	32	2	5	3	3	4	3	2	2	3	4	3	3	4	2	3	4	1	2	2	3	3	2	3	3	2	3	3	3	2	2	2	3	2	3	4	5	5	3	4	5	5	5	4	4	3	4	5
1236	1	40	2	5	3	3	3	4	4	4	3	2	2	3	4	3	2	3	3	2	3	4	3	2	3	4	3	2	3	4	3	2	3	4	3	4	5	3	4	5	4	3	4	5	4	3	4	5	4
1237	1	43	2	5	5	2	3	4	4	4	4	3	2	3	3	4	4	3	3	2	3	4	3	3	3	4	4	3	2	3	3	4	3	3	2	4	5	4	3	4	5	4	3	4	5	3	4	5	4
1238	2	53	2	5	5	3	2	3	4	4	4	3	3	4	3	2	2	3	3	4	4	4	3	3	3	4	4	4	2	2	2	4	4	4	2	5	4	4	3	4	5	4	5	5	3	4	5	4	4
1239	2	42	2	5	3	3	3	4	4	4	3	2	2	3	4	3	3	4	3	2	3	3	2	3	3	4	4	4	4	3	2	2	3	4	4	4	5	5	4	3	4	5	3	4	5	4	4	5	5
1240	1	38	1	5	2	3	4	4	3	3	4	4	3	2	2	3	3	4	3	3	4	4	3	2	2	3	3	2	2	3	3	2	2	3	3	4	5	5	5	4	3	4	3	4	5	4	4	5	5
1241	1	38	2	5	4	3	3	3	3	3	3	3	3	3	3	3	3	3	3	3	3	3	3	3	3	3	3	3	3	3	3	3	3	3	3	5	5	4	4	4	4	4	4	4	4	4	4	4	4
1242	1	38	2	5	5	4	4	4	4	4	4	4	4	4	4	4	4	4	4	4	4	4	4	4	4	4	4	4	4	4	4	4	4	4	4	4	4	4	4	4	4	4	4	4	4	4	4	4	4
1243	1	32	2	5	3	3	3	3	3	3	3	3	3	3	3	3	3	3	3	3	3	3	3	3	3	3	3	3	3	3	3	3	3	3	3	4	4	4	4	4	4	4	4	4	4	4	4	4	4
1244	1	32	2	5	2	3	3	3	3	3	3	3	3	3	3	3	3	3	3	3	3	3	3	3	3	3	3	3	3	3	3	3	3	3	3	4	4	4	4	4	4	4	4	4	4	4	4	4	4
1245	1	32	2	5	3	3	3	3	3	3	3	3	3	3	3	3	3	3	3	3	3	3	3	3	3	3	3	3	3	3	3	3	3	3	3	4	4	4	4	4	4	4	4	4	4	4	4	4	4
1246	1	32	2	5	2	1	2	2	3	3	2	2	3	3	3	3	4	4	1	1	1	2	2	2	2	2	2	2	3	3	3	3	3	3	3	4	4	4	4	4	3	3	3	3	3	3	3	5	3
1247	1	50	2	5	3	2	2	3	2	3	2	3	2	4	2	4	3	4	3	3	3	3	3	4	3	4	3	3	4	3	3	4	3	4	3	4	4	5	4	5	4	5	4	5	4	5	4	5	3
1248	1	40	2	5	3	2	3	2	3	3	3	3	4	3	4	3	4	3	3	3	3	2	3	3	2	3	3	4	3	3	4	3	3	3	4	4	4	4	4	4	4	4	4	5	3	4	3	3	5
1249	1	45	2	5	5	2	3	3	2	4	3	3	3	3	3	3	3	3	1	1	2	2	3	3	3	3	3	3	3	3	3	3	3	3	3	3	4	4	4	3	4	4	3	3	3	4	3	3	5
1250	2	38	2	5	2	3	2	3	3	2	3	2	3	2	3	2	3	3	3	2	3	2	3	2	3	2	3	2	3	2	3	2	3	2	3	4	4	4	5	4	3	4	5	3	4	5	4	4	4
1251	2	43	2	5	3	3	2	3	2	3	3	2	3	2	3	3	2	3	3	2	3	3	2	3	2	3	2	3	3	2	3	3	3	3	3	3	4	3	4	3	4	4	3	4	3	5	4	5	4
1252	1	48	2	5	4	3	2	3	3	3	4	3	3	2	3	4	3	3	3	2	3	2	3	2	3	3	2	3	3	2	3	3	3	2	3	4	3	4	3	4	5	4	4	3	4	4	5	4	3
1253	1	35	2	5	4	3	1	4	3	3	1	3	2	3	2	3	2	3	2	3	2	3	2	3	2	3	3	2	3	2	3	2	3	1	3	4	4	4	4	3	4	3	4	3	4	3	4	3	4
1254	1	40	1	5	4	3	4	3	3	4	4	3	3	2	3	3	2	2	1	1	1	1	2	2	3	3	3	3	4	3	2	3	4	2	1	4	4	4	4	4	4	4	4	4	4	4	4	4	4
1255	1	37	2	5	2	2	2	3	3	2	1	3	2	3	2	3	2	2	2	2	2	3	3	2	2	2	3	2	3	2	2	3	2	2	3	2	3	4	4	4	4	4	4	4	4	4	4	4	4
1256	1	36	2	5	2	3	3	4	2	3	2	3	3	2	3	2	3	3	2	2	3	3	3	2	3	3	2	3	3	2	3	3	3	3	2	3	3	4	4	4	4	4	4	4	4	4	3	4	4
1257	1	50	2	5	5	2	2	3	3	2	1	3	2	3	2	3	2	2	2	2	2	3	3	2	2	2	2	3	3	2	2	2	3	2	2	3	4	4	3	4	4	3	3	3	3	4	4	4	4
1258	2	37	2	5	2	2	2	3	3	2	1	3	3	2	3	3	2	3	2	2	2	3	3	2	2	2	3	2	2	3	2	2	2	2	2	4	3	4	4	3	4	3	3	3	3	4	4	4	4
1259	1	35	2	5	2	2	2	3	3	2	1	2	3	3	3	2	3	2	2	2	2	3	3	2	2	2	3	2	3	2	2	2	2	2	3	3	3	4	3	4	3	4	4	4	4	3	4	4	3
1260	2	35	1	5	2	1	3	3	3	3	2	1	2	3	3	3	3	3	1	2	2	2	3	3	2	3	3	2	2	3	3	2	2	2	2	4	4	4	3	2	1	5	5	5	4	3	4	5	5
1261	1	40	2	5	4	1	2	3	4	4	4	4	3	3	3	3	3	4	4	4	3	3	4	4	4	4	3	4	2	2	3	4	4	3	3	4	4	4	4	4	4	4	4	4	4	4	4	4	4
1262	1	42	2	5	4	3	3	3	2	3	4	4	4	3	2	3	4	3	2	3	3	3	3	2	3	3	2	2	3	4	3	2	3	3	3	3	4	4	4	4	4	4	4	4	5	5	5	5	4
1263	2	32	5	5	2	3	2	2	3	3	3	3	3	3	2	3	4	4	2	2	2	3	3	2	3	3	3	2	3	2	3	2	3	3	2	2	3	4	4	3	2	2	2	2	2	3	3	4	4
1264	2	45	2	5	5	1	3	3	3	2	2	3	3	3	2	3	3	2	3	2	2	2	2	3	3	3	3	3	3	3	3	3	3	3	3	3	3	4	4	4	2	4	4	4	4	4	4	4	3
1265	1	35	2	5	5	3	4	4	4	4	3	4	4	4	3	4	3	4	4	4	4	4	3	4	3	4	3	3	3	4	4	3	3	3	3	5	5	5	5	5	4	4	3	3	3	3	3	4	4
1266	2	35	2	5	2	3	2	3	3	2	3	3	2	3	3	2	3	2	3	2	3	2	2	2	1	3	2	3	2	3	2	2	1	2	3	4	4	5	4	3	4	3	4	4	4	4	5	4	4
1267	2	35	1	5	2	3	2	2	3	2	3	3	4	2	3	4	3	2	3	2	2	3	2	3	2	3	3	2	3	2	3	2	3	3	3	3	5	3	2	3	4	4	4	2	3	4	4	4	2
1268	1	50	3	5	3	3	3	4	3	4	3	4	3	4	3	4	3	3	3	4	3	4	3	4	3	4	4	3	4	4	4	3	4	4	4	4	3	2	4	3	4	3	4	3	4	3	4	3	3
1269	2	40	2	5	4	3	2	3	3	3	3	3	3	3	3	3	2	3	3	2	3	3	3	3	3	3	2	3	3	2	3	3	3	2	3	4	4	3	4	3	4	4	3	4	4	4	4	4	4
1270	1	40	2	5	4	2	3	3	2	2	3	3	3	3	2	2	2	3	2	2	2	3	3	2	3	2	2	3	3	2	2	3	3	3	3	4	4	4	4	3	3	3	3	3	4	4	4	4	4
1271	2	40	2	5	3	2	3	2	3	2	1	2	3	3	2	2	2	2	2	3	2	3	3	4	3	3	3	3	3	2	2	2	2	2	3	4	4	3	3	3	3	3	3	3	4	4	2	4	4
1272	2	45	3	5	3	3	3	3	3	3	3	3	3	3	3	3	3	3	3	3	3	3	3	3	3	3	3	3	3	3	3	3	3	3	3	4	4	4	4	4	4	4	4	4	4	4	4	4	4
1273	1	50	2	5	3	3	4	4	4	4	2	4	4	4	4	4	3	3	3	3	2	3	3	2	1	2	1	1	1	1	2	2	1	1	2	5	5	5	5	5	5	5	5	5	5	5	5	5	5
1274	1	51	2	5	2	3	4	4	4	4	2	4	4	4	4	4	3	3	3	3	2	3	3	2	1	1	2	1	1	1	2	2	1	1	2	5	5	5	4	5	5	4	5	4	4	5	5	5	5
1275	1	45	2	5	4	3	3	3	3	3	3	3	3	3	3	3	3	3	3	3	3	3	3	3	3	3	3	3	3	3	3	3	3	3	3	3	3	3	3	3	3	3	3	4	4	4	4	4	4
1276	2	40	2	5	4	3	4	3	4	3	3	4	2	3	3	4	3	3	3	4	3	3	4	3	4	3	2	2	3	3	3	4	3	3	3	4	3	4	3	4	3	4	3	3	3	4	5	4	4
1277	2	33	2	5	3	3	3	3	3	3	3	3	3	3	3	3	3	3	3	3	3	3	3	3	3	3	3	3	3	3	3	3	3	3	3	4	4	3	3	3	3	4	4	4	4	4	4	4	4
1278	1	35	2	5	2	3	3	3	4	3	4	3	3	4	3	4	3	3	3	4	4	4	3	3	3	3	4	3	4	3	4	3	4	3	3	4	4	5	4	5	4	4	3	4	4	5	4	4	4
1279	2	47	2	5	2	3	3	3	3	3	3	3	3	3	3	3	3	3	3	3	3	3	3	3	3	3	3	3	3	3	3	3	3	3	3	4	4	4	4	4	4	4	3	3	3	3	3	4	3
1280	1	35	2	5	3	2	3	3	4	4	2	2	3	3	2	2	2	3	2	3	3	2	3	3	2	2	3	2	3	3	2	2	2	3	3	3	4	5	5	4	4	3	4	4	5	4	5	4	3
1281	1	40	2	5	3	3	3	4	3	3	4	3	4	3	4	3	3	4	3	3	4	3	4	3	4	3	3	3	4	4	4	4	4	3	3	5	4	4	4	5	3	3	4	4	5	4	5	4	5
1282	2	30	2	5	2	3	3	3	3	3	3	3	3	3	3	3	3	3	3	3	2	3	3	3	3	3	2	3	2	3	2	2	2	2	2	4	4	4	4	4	4	4	4	4	4	4	4	4	4
1283	2	32	2	5	3	3	3	3	3	3	2	3	3	3	3	3	3	3	2	3	2	2	2	2	2	2	2	2	2	2	3	2	2	2	2	3	4	4	4	4	4	4	4	4	4	4	4	4	4
1284	1	35	1	5	2	2	3	3	4	3	2	3	3	2	3	3	2	3	2	2	2	3	2	2	3	2	2	2	3	2	3	2	2	2	2	2	4	4	4	3	4	2	4	4	4	4	4	4	4
1285	1	40	2	5	4	2	3	2	3	3	2	3	2	2	3	3	2	2	2	2	2	2	3	3	3	3	3	3	3	3	3	3	3	3	3	3	4	4	4	4	4	3	4	4	4	4	4	4	4
1286	2	45	2	5	4	3	3	3	3	3	2	3	3	2	3	3	2	3	3	3	3	2	3	3	2	3	3	2	3	2	3	3	2	3	3	4	4	3	4	4	4	5	4	4	4	5	4	4	5
1287	2	60	2	5	5	1	2	2	1	1	2	2	1	1	2	2	1	1	1	1	1	2	2	2	2	2	3	3	3	3	3	2	2	2	2	5	5	5	5	5	5	5	5	5	5	5	5	5	5
1288	2	35	2	5	2	2	3	2	3	3	2	3	2	2	3	3	2	2	1	2	2	2	3	2	1	2	3	2	3	2	3	2	1	2	2	2	3	4	5	3	3	5	3	4	2	3	5	2	4
1289	1	40	2	5	3	4	3	4	4	3	3	3	4	3	4	3	3	3	3	3	3	4	4	3	4	3	4	3	3	3	3	4	4	4	4	3	3	4	4	3	3	4	3	4	4	3	3	4	3
1290	2	36	1	5	3	3	3	1	2	3	1	3	2	1	2	3	3	2	3	3	2	4	3	2	4	3	3	3	4	3	3	3	4	4	3	5	5	4	4	5	4	4	5	3	3	3	5	3	5
1291	2	40	2	5	3	4	4	3	4	3	4	3	4	3	3	3	3	4	3	3	3	4	3	3	4	3	3	4	3	4	3	4	3	3	4	4	4	4	3	3	3	4	4	3	4	3	4	3	4
1292	2	36	2	5	3	3	3	4	3	4	3	3	3	4	3	4	3	4	3	3	3	4	3	4	3	3	3	3	3	4	4	3	3	3	3	5	4	3	4	4	4	3	4	3	4	4	4	3	5
1293	1	35	2	5	3	2	3	3	4	4	2	2	3	3	2	2	2	3	2	3	3	2	3	3	2	2	3	2	3	3	2	2	2	3	3	3	4	5	5	4	4	3	4	4	5	4	5	4	3
1294	2	39	2	5	3	2	3	3	4	4	2	2	3	3	2	2	2	3	2	3	3	2	3	3	2	2	3	2	3	2	2	2	2	3	3	3	4	5	5	4	4	3	4	4	5	4	5	4	3
1295	2	35	2	5	2	2	3	3	4	4	2	2	3	3	2	2	2	3	2	3	3	2	3	3	2	2	3	2	3	3	2	2	2	3	3	2	4	5	5	4	4	3	4	4	5	4	5	4	3
1296	2	40	3	3	3	2	3	3	3	2	1	2	2	2	3	3	3	3	2	2	2	2	3	3	3	3	3	3	3	2	2	2	2	2	2	3	3	3	4	3	3	3	3	4	4	4	4	4	3
1297	2	30	2	3	2	2	2	2	2	2	2	2	2	2	2	2	2	2	2	2	2	2	2	2	2	2	2	2	2	2	2	2	2	2	2	3	3	3	3	3	3	3	3	3	3	3	3	3	3
1298	2	38	2	3	3	2	1	2	3	2	3	4	2	3	2	1	3	3	2	1	3	2	1	3	2	3	4	2	3	2	3	4	2	3	2	2	3	3	3	2	3	2	3	2	4	2	4	2	2
1299	2	48	4	3	3	3	3	3	3	4	4	4	4	4	3	3	3	3	3	3	3	3	3	3	3	3	4	4	4	4	4	4	4	4	4	3	3	3	3	3	4	4	4	5	5	5	4	4	3
1300	1	39	2	3	4	3	3	3	2	2	3	3	3	3	2	2	3	3	3	3	3	2	2	2	3	3	3	3	2	2	3	3	3	2	3	4	4	4	4	4	3	3	3	3	3	4	4	4	4
1301	1	39	2	3	4	3	3	3	3	3	2	2	2	2	2	4	4	4	3	3	3	3	3	2	2	2	2	2	3	4	4	4	4	3	3	4	4	4	4	4	3	3	3	3	3	5	5	5	5
1302	1	40	2	3	4	3	3	3	3	3	2	2	2	2	2	3	3	3	3	3	3	3	3	3	3	3	3	3	3	3	3	3	3	3	3	4	4	4	4	4	4	4	4	4	3	3	3	3	3
1303	1	40	1	3	4	3	2	2	2	2	2	2	2	2	2	2	2	2	2	2	2	2	2	2	2	2	2	2	2	2	2	2	2	2	2	4	4	4	4	4	4	4	4	4	4	4	4	4	4
1304	1	40	4	3	5	1	1	1	2	3	4	3	2	1	2	3	4	3	1	2	3	4	3	2	1	2	3	4	3	2	1	2	3	4	2	2	3	4	5	4	3	2	3	4	5	4	3	2	3
1305	1	40	1	3	2	3	3	3	3	3	3	3	3	3	3	3	3	3	2	2	3	3	3	3	3	3	3	3	3	3	3	3	3	3	3	4	4	4	4	4	4	3	3	3	3	3	3	4	4
1306	1	42	2	3	2	3	3	3	4	4	3	4	4	4	3	3	3	4	3	3	3	4	4	4	3	3	4	3	3	4	4	4	3	3	4	4	4	4	4	4	4	4	4	4	4	4	4	4	4
1307	2	40	2	3	4	3	3	3	3	3	3	3	3	3	3	3	3	3	3	3	3	3	3	3	2	2	2	2	2	3	3	3	3	3	3	4	3	3	3	4	4	4	4	4	4	3	3	3	3
1308	1	50	1	3	5	3	4	3	4	3	4	3	4	3	3	4	4	4	4	3	4	3	4	3	4	3	4	3	3	3	3	2	2	2	2	5	5	5	4	4	3	4	3	3	4	3	4	4	3
1309	1	40	2	3	5	4	4	4	4	4	4	4	4	4	4	4	4	4	3	3	3	3	3	2	3	2	3	2	3	2	3	2	3	3	1	4	4	3	4	3	4	3	4	3	4	3	4	3	4
1310	2	37	2	3	4	4	4	4	4	3	2	4	2	3	4	4	4	2	3	3	3	3	3	3	3	3	3	3	3	3	3	3	3	3	3	4	3	4	3	4	3	4	4	4	4	4	4	3	4
1311	2	35	2	3	4	3	3	3	3	3	3	3	3	3	3	3	3	3	3	3	3	3	3	3	3	3	3	3	3	3	3	3	3	3	2	5	4	5	5	4	4	3	3	4	3	3	4	4	5
1312	2	35	2	3	4	3	2	3	3	3	3	3	4	4	3	3	3	3	3	3	2	3	2	3	2	3	3	3	3	2	2	2	3	2	2	3	2	3	4	4	3	4	3	4	3	4	3	4	3
1313	1	43	2	3	3	2	3	3	3	2	2	2	3	3	3	3	3	3	2	2	3	3	3	3	3	3	3	2	2	2	2	2	3	3	3	3	4	4	4	4	4	3	3	3	3	3	2	2	2
1314	2	37	2	3	3	2	3	2	3	3	3	3	4	3	3	3	3	3	3	3	3	3	3	2	2	2	2	3	3	3	3	2	2	2	2	3	2	3	2	3	2	3	4	4	4	4	5	5	5
1315	1	50	4	3	5	4	4	4	4	4	4	4	4	4	4	4	4	4	4	4	4	4	4	4	4	4	4	4	4	4	4	4	4	4	4	4	4	4	4	4	4	4	4	4	4	4	4	4	4
1316	1	47	2	3	5	2	3	2	3	2	3	2	3	2	3	2	3	3	3	3	3	3	3	3	3	3	3	3	3	3	3	3	3	3	3	3	3	4	3	4	3	4	3	4	3	4	3	4	3
1317	1	45	4	3	3	3	3	3	3	3	3	3	3	3	3	3	3	3	3	3	3	3	3	3	3	3	3	3	3	3	3	3	3	3	3	3	3	3	3	3	3	3	3	3	3	3	3	3	3
1318	1	40	1	3	4	3	3	3	3	3	3	3	3	3	3	3	3	3	3	3	3	3	3	3	3	3	3	3	3	3	3	3	3	3	3	4	4	4	4	4	4	4	4	4	4	4	4	4	4
1319	1	40	2	3	5	2	2	3	3	3	3	3	3	3	3	3	3	3	1	1	2	2	2	2	2	2	2	2	3	3	3	3	3	2	2	4	4	3	3	3	3	2	1	1	1	4	4	4	5
1320	1	32	1	3	2	3	3	3	3	4	3	3	2	3	3	3	3	3	3	2	3	3	2	3	3	3	3	3	3	2	3	3	3	3	3	4	4	3	4	4	3	4	4	4	4	4	4	4	4
1321	1	45	2	3	3	3	3	3	3	2	3	3	2	3	2	3	3	3	3	3	2	3	3	2	3	3	3	3	3	3	3	2	3	3	3	4	3	3	3	3	3	3	4	4	3	4	4	3	3
1322	2	29	2	3	2	1	4	2	2	1	2	3	2	2	1	2	1	2	2	2	2	1	2	1	2	1	2	2	2	2	2	3	1	3	2	3	4	5	4	3	4	4	3	4	4	4	4	4	4
1323	2	42	2	3	3	2	1	2	3	3	3	4	3	3	4	3	4	3	3	3	3	3	4	4	4	3	4	3	4	3	3	3	3	3	3	3	4	4	4	3	4	3	4	4	3	4	4	4	4
1324	2	40	2	3	5	3	3	3	3	3	3	3	3	3	3	3	2	2	2	2	2	2	3	3	3	3	2	2	2	3	3	3	3	3	3	4	4	4	4	4	4	5	5	5	5	5	5	4	4
1325	1	42	2	3	2	2	3	3	3	3	2	3	3	3	3	4	2	2	3	3	2	3	2	4	3	2	2	3	4	2	3	3	3	2	2	3	4	4	3	4	3	4	4	4	3	5	3	5	4
1326	2	39	2	3	2	2	3	3	2	3	4	3	2	4	2	1	3	4	2	3	2	4	2	4	2	3	4	2	3	1	3	2	4	2	3	3	3	4	5	4	3	4	5	3	4	3	4	5	2
1327	1	45	1	3	3	1	2	2	1	2	1	3	1	3	1	3	2	4	2	3	2	4	2	4	2	3	1	3	2	4	2	4	2	4	2	3	4	2	3	4	1	3	4	2	4	1	4	3	1
1328	1	52	2	3	3	2	1	3	3	2	3	2	3	2	4	2	4	2	1	2	1	3	2	1	2	3	1	2	2	3	2	1	2	3	2	2	3	2	3	4	5	4	2	4	5	5	2	5	4
1329	2	60	3	3	3	3	2	3	4	2	3	2	3	2	4	2	3	4	1	2	1	2	1	3	2	1	3	2	1	3	2	1	3	4	2	3	1	2	3	2	3	4	3	2	4	2	4	3	2
1330	1	36	2	3	3	2	2	3	2	3	3	3	2	1	2	3	2	3	1	2	1	3	2	1	3	2	1	3	2	1	3	2	3	2	1	2	2	3	4	2	3	1	3	2	3	4	4	2	1
1331	1	40	2	3	3	3	3	4	3	4	4	3	4	3	4	3	4	4	3	4	4	3	4	4	3	4	4	3	4	4	3	4	4	3	4	4	5	4	5	5	5	5	5	4	5	3	4	4	4
1332	1	43	2	3	3	3	3	4	4	3	4	4	4	4	4	3	4	3	3	4	4	3	4	3	4	3	4	4	4	4	4	3	3	3	3	3	4	4	5	5	5	4	5	4	5	4	5	4	5
1333	1	43	2	3	3	3	4	3	4	3	4	3	4	3	4	3	4	4	4	3	4	3	4	3	4	3	3	3	3	3	4	4	3	3	4	3	4	4	3	4	4	4	4	4	3	4	4	4	4
1334	1	42	1	3	3	2	3	2	3	3	2	3	2	3	2	3	3	3	3	3	3	2	3	3	3	3	2	3	3	2	3	3	3	3	3	4	4	4	3	3	3	4	4	4	3	4	4	4	4
1335	1	40	2	3	4	2	3	3	3	2	3	2	3	2	3	2	4	3	2	1	2	2	3	3	2	3	2	3	2	3	2	3	2	3	2	3	3	3	3	3	5	5	3	3	4	3	4	3	4
1336	2	46	4	3	5	2	3	2	2	2	3	2	2	3	2	2	3	4	2	2	3	4	3	3	3	4	3	2	3	3	2	3	3	2	3	4	3	4	4	5	5	4	4	4	3	4	4	4	3
1337	1	44	3	3	5	1	2	3	4	3	2	1	2	3	4	3	2	1	1	2	3	4	3	2	1	2	3	4	3	2	1	2	3	4	3	4	4	5	4	3	2	1	2	3	4	5	4	3	2
1338	1	40	4	3	4	1	2	2	2	3	3	3	4	4	4	3	2	1	1	1	2	2	3	3	4	4	3	3	3	2	2	2	1	1	1	3	4	5	4	3	2	3	4	5	4	3	2	3	4
1339	2	35	1	3	4	3	4	3	3	3	3	3	4	4	4	4	4	4	3	3	3	4	4	4	3	4	4	3	4	3	4	4	4	3	3	4	5	5	4	4	4	4	4	5	4	4	4	4	5
1340	1	38	2	3	4	3	3	3	2	2	2	3	3	3	2	2	4	4	3	3	3	4	4	4	3	3	3	3	2	2	3	3	3	3	4	4	5	5	5	5	4	4	4	4	4	4	4	4	4
1341	1	40	2	3	4	3	3	3	3	3	3	3	3	3	3	3	3	3	3	3	4	4	4	4	4	4	4	4	3	3	4	4	4	3	3	4	4	4	3	3	3	3	3	3	4	4	3	4	3
1342	2	35	1	3	4	2	3	3	4	3	3	3	3	2	3	3	2	3	2	2	3	3	2	3	2	3	2	3	4	3	2	3	3	3	2	3	4	4	3	5	4	4	4	3	3	4	4	3	4
1343	1	40	2	3	4	3	3	3	3	3	3	3	3	3	3	3	3	3	3	3	3	2	3	3	3	2	2	3	2	2	2	2	2	2	2	4	4	4	4	3	3	3	3	3	4	4	4	3	3
1344	1	40	2	3	5	1	2	2	3	3	3	2	2	3	3	2	2	2	1	2	2	2	2	1	2	2	2	2	2	1	1	2	2	3	3	1	2	3	3	2	2	3	3	3	3	4	1	2	3
1345	1	32	1	3	4	2	3	2	2	3	4	3	3	4	4	3	3	2	1	2	3	3	2	1	2	2	3	2	2	3	2	3	2	2	2	2	4	2	4	3	5	2	4	3	5	2	1	3	1
1346	2	37	2	3	3	2	3	3	1	3	3	3	4	2	4	2	3	2	3	2	4	2	3	2	3	2	4	2	4	2	4	2	3	3	4	3	2	4	1	4	5	1	4	2	3	3	2	4	4
1347	2	32	2	3	3	2	1	2	2	1	2	2	2	3	2	1	2	3	2	1	1	2	1	2	1	2	2	1	1	2	3	3	4	3	2	2	4	4	3	4	4	2	4	3	5	4	3	3	5
1348	1	40	2	3	3	3	2	2	3	4	3	2	3	3	4	4	3	3	2	3	2	3	3	4	3	3	2	3	3	4	4	3	3	2	2	2	3	4	5	3	3	4	4	3	3	4	4	3	4
1349	1	36	1	3	4	1	2	3	2	1	2	3	3	2	3	3	4	2	2	2	3	2	3	2	3	2	2	3	2	4	4	2	1	3	4	3	3	2	2	3	3	3	4	4	3	3	4	4	3
1350	2	45	2	3	4	2	1	2	3	3	2	2	4	3	2	3	4	4	1	2	3	2	3	4	2	3	3	3	2	3	3	4	4	3	3	3	4	5	3	3	2	3	4	5	3	4	5	4	5
1351	2	32	1	3	4	2	3	2	2	2	2	3	3	3	3	2	3	2	2	3	2	2	2	3	3	3	3	2	2	2	3	3	3	3	3	3	3	3	4	4	3	3	2	2	3	3	3	3	3
1352	1	50	2	3	5	2	3	2	2	3	3	2	3	2	3	4	4	3	3	2	3	4	4	4	3	2	3	4	3	4	4	4	3	3	4	3	4	5	4	3	4	5	4	4	3	5	4	3	4
1353	1	35	3	3	3	2	1	2	3	4	2	1	3	4	3	2	2	3	2	3	2	2	3	4	2	3	4	2	2	3	4	2	4	4	3	4	5	3	3	4	5	4	4	2	4	2	3	5	2
1354	2	36	2	3	2	3	2	3	3	2	3	3	2	3	3	2	3	2	3	2	3	2	2	2	1	3	2	3	2	3	2	2	1	2	3	4	3	4	3	5	4	3	4	5	3	4	4	4	3
1355	2	37	2	3	3	3	2	2	3	2	3	2	3	2	3	2	3	3	3	2	3	2	3	3	2	3	3	2	3	3	2	2	3	2	3	4	4	5	4	3	4	3	4	4	3	4	4	4	5
1356	2	39	2	3	3	2	3	3	4	4	2	2	3	3	2	2	2	3	2	3	3	2	3	3	2	2	3	2	3	2	2	2	2	3	3	3	4	5	5	4	4	3	4	4	5	4	5	4	3
1357	2	38	1	3	5	3	3	3	3	3	3	3	3	3	3	3	3	3	3	3	4	4	4	3	3	3	4	4	4	3	3	4	4	4	4	5	5	5	5	5	4	4	4	4	4	4	4	4	4
1358	2	30	2	4	2	2	2	3	3	3	3	3	2	3	4	3	2	2	2	3	3	3	4	3	2	3	3	4	3	2	3	2	3	3	2	3	4	4	5	3	3	3	4	3	3	4	5	4	3
1359	1	44	1	4	5	4	4	3	3	3	3	4	4	4	3	3	2	2	4	4	3	3	4	4	3	3	4	4	4	3	3	4	4	4	4	4	4	5	5	5	4	4	3	3	4	4	4	5	4
1360	2	38	2	4	2	3	2	3	3	2	3	3	2	3	3	2	3	2	3	2	3	2	2	2	1	3	2	3	2	3	2	2	1	2	3	4	3	4	4	3	4	3	4	4	3	4	4	4	4
1361	2	40	2	4	2	3	2	3	3	2	3	3	2	3	3	2	3	2	3	2	3	2	2	2	1	3	2	3	2	3	2	2	1	2	3	4	4	5	4	5	4	4	5	4	4	4	4	4	4
1362	1	37	2	4	2	3	2	3	3	2	3	3	2	3	3	2	3	2	3	2	3	2	2	2	1	3	2	3	2	3	2	2	1	2	3	4	4	5	4	3	4	3	4	4	4	3	3	4	4
1363	1	40	3	4	3	3	2	3	3	2	3	3	2	3	3	2	3	2	3	2	3	2	2	2	1	3	2	3	2	3	2	2	1	2	3	4	4	5	4	3	4	3	4	4	4	4	5	4	4
1364	2	47	5	4	4	3	3	3	3	3	3	3	3	3	3	3	3	3	3	3	3	3	3	3	2	2	2	2	2	2	3	2	2	2	3	5	5	5	5	5	4	4	4	4	4	5	4	4	4
1365	2	46	2	4	4	3	3	3	3	3	3	3	4	4	4	4	4	3	2	3	3	3	3	2	3	2	2	2	2	3	3	2	2	2	3	5	5	5	5	4	4	4	5	5	4	4	4	5	5
1366	2	60	5	4	5	3	3	3	3	3	3	3	3	3	3	3	3	3	3	3	3	3	3	3	3	3	3	3	3	3	3	3	3	3	3	4	4	4	4	4	4	4	4	4	4	4	4	4	4
1367	1	50	2	4	5	4	4	4	4	4	3	3	3	2	2	3	3	3	2	3	3	4	4	4	3	4	4	4	3	3	3	4	3	3	4	5	5	5	5	5	4	4	4	4	4	5	5	5	5
1368	2	45	2	4	5	4	4	4	4	4	4	4	4	4	4	4	4	4	4	4	4	4	4	4	4	4	4	4	4	4	4	4	4	4	4	5	5	5	4	4	4	4	5	5	4	4	4	5	5
1369	1	60	2	4	5	3	3	2	3	3	3	2	3	3	3	3	3	2	3	3	2	2	2	2	2	3	2	2	2	2	2	2	3	3	3	3	4	4	3	4	4	4	3	3	4	4	4	4	4
1370	1	35	2	4	3	1	2	2	3	2	2	3	3	2	2	3	2	3	1	2	2	2	2	3	3	3	2	2	2	3	3	2	2	3	4	2	2	3	3	3	2	2	2	3	3	2	2	2	4
1371	2	40	2	4	4	4	4	3	3	4	3	3	4	3	3	4	3	4	4	3	4	3	4	3	4	3	4	3	4	4	3	3	3	3	3	5	5	5	5	5	5	4	4	5	4	5	4	5	4
1372	2	40	2	4	3	3	3	3	3	3	3	3	3	4	4	4	4	3	2	3	3	3	3	3	2	3	3	2	3	3	2	3	3	3	2	5	4	4	4	4	4	4	4	4	4	4	4	4	4
1373	2	36	2	4	4	3	3	3	3	3	3	4	4	4	4	3	3	3	4	4	4	4	3	3	3	3	3	3	3	4	4	4	3	3	3	4	4	3	3	3	3	3	3	4	4	4	4	4	4
1374	1	48	2	4	3	2	3	2	3	2	3	3	3	3	2	3	2	3	3	2	3	2	3	2	3	2	3	2	3	2	3	2	2	2	2	3	3	3	2	2	2	2	3	3	3	4	4	4	4
1375	1	40	1	4	3	3	3	3	3	3	3	3	3	3	3	3	2	3	3	4	4	3	3	3	3	3	3	3	3	3	3	3	3	3	3	4	4	4	3	4	4	4	4	4	4	4	3	4	4
1376	2	40	2	4	3	3	3	3	4	4	3	3	4	4	3	3	3	4	3	4	4	4	3	3	3	3	3	3	3	4	3	3	4	4	4	4	4	5	5	5	5	4	4	5	5	4	5	4	5
1377	1	40	2	4	4	3	3	3	3	3	3	3	3	3	3	4	4	4	4	3	3	3	3	3	3	3	3	4	4	4	4	4	4	4	4	4	4	3	3	4	4	4	4	3	3	3	4	4	4
1378	1	42	2	4	5	3	3	3	3	3	3	3	3	3	3	3	3	3	3	3	3	3	3	3	3	3	3	3	3	3	3	3	3	3	3	5	5	5	4	4	3	4	3	4	5	5	4	4	3
1379	2	35	1	4	3	3	3	3	3	3	2	3	3	3	3	3	3	3	2	2	3	3	2	2	2	3	2	2	2	2	2	2	2	2	3	3	5	5	5	5	4	4	4	5	5	5	5	5	5
1380	1	46	2	4	3	3	2	2	2	2	2	2	2	3	3	3	2	2	2	3	3	2	2	2	2	2	3	3	2	2	2	3	2	3	3	3	3	3	3	3	3	3	3	3	3	4	2	4	4
1381	1	40	2	1	3	2	4	3	4	2	1	4	2	2	4	3	2	2	3	3	2	3	3	2	2	2	2	2	2	2	2	2	2	2	2	4	4	4	4	4	4	4	4	4	4	4	4	4	4
1382	2	53	2	1	4	2	3	3	3	3	2	3	2	2	2	3	2	2	3	3	2	2	2	2	2	2	2	3	2	3	2	2	2	2	2	4	5	4	5	5	5	4	4	4	5	5	4	5	4
1383	1	44	2	1	3	3	2	2	2	2	2	2	2	3	3	3	2	2	2	3	3	2	2	2	2	2	3	3	2	2	2	3	2	3	3	3	3	3	3	3	3	3	3	3	3	4	2	4	4
1384	1	53	2	1	3	2	2	2	2	2	2	2	2	2	2	2	2	2	2	3	2	2	2	3	2	2	2	3	2	2	2	2	2	2	2	3	3	3	3	2	4	4	3	2	2	3	3	3	3
1385	2	43	2	1	2	2	3	2	2	3	1	3	2	2	4	3	2	2	2	3	2	3	3	2	2	2	2	2	2	3	3	1	1	1	1	3	5	5	5	5	5	3	5	5	5	5	5	5	5
1386	1	39	2	1	2	1	1	1	1	1	1	1	1	1	1	1	1	1	1	1	1	1	1	1	1	1	1	4	1	1	4	4	4	4	4	2	3	3	3	3	3	3	3	3	3	3	3	3	3
1387	2	45	1	1	2	3	3	3	3	2	2	2	2	1	1	2	1	2	2	2	1	3	3	2	2	2	3	2	4	4	1	1	2	4	2	4	3	5	4	5	4	4	4	4	4	4	4	4	4
1388	2	33	2	1	1	2	3	2	3	3	2	3	3	2	4	3	2	3	2	3	2	2	2	1	1	2	2	2	1	1	1	1	1	1	1	3	4	4	4	4	4	4	4	4	4	4	4	4	4
1389	2	32	2	1	2	2	1	3	3	3	2	3	3	2	3	3	3	3	2	2	3	2	2	2	2	3	2	2	2	2	2	2	2	2	2	4	5	5	5	5	5	4	5	5	5	5	5	5	5
1390	2	37	2	1	2	1	1	2	2	2	1	2	2	1	2	1	1	2	1	1	1	1	1	1	1	1	1	1	1	1	1	1	1	1	1	3	3	4	4	3	4	4	4	4	4	4	4	4	4
1391	1	54	2	1	2	4	3	3	3	3	3	3	3	2	4	4	3	3	3	3	3	2	3	3	3	2	2	2	2	2	3	2	3	3	3	4	5	4	4	4	5	4	4	4	4	4	5	5	5
1392	1	33	1	1	2	2	3	3	3	2	2	3	3	2	3	3	2	2	2	2	3	3	3	3	2	3	2	3	3	3	3	2	2	3	3	3	4	4	4	3	4	3	4	4	4	4	4	4	4
1393	2	26	1	1	1	3	2	3	3	2	2	3	2	2	3	2	2	3	2	1	4	4	3	3	3	3	4	4	3	4	4	3	3	3	4	3	4	5	5	4	4	5	4	4	5	4	4	3	3
1394	2	48	3	1	2	2	1	4	3	2	2	3	3	2	2	3	2	2	2	2	3	3	3	2	2	3	3	3	3	3	3	3	2	3	3	2	4	4	5	4	5	5	5	5	5	4	5	5	4
1395	2	39	2	1	2	3	3	3	2	3	2	3	2	2	2	2	2	3	3	3	2	2	2	3	3	2	2	2	3	3	3	2	2	2	2	3	3	3	3	2	2	2	2	2	2	3	3	3	4
1396	2	52	2	1	3	2	3	3	3	3	3	3	3	2	3	3	3	3	3	3	3	3	3	3	3	3	3	3	3	3	3	3	3	3	3	4	4	4	4	4	4	4	4	4	4	4	4	4	4
1397	1	30	2	1	2	4	3	4	4	3	3	4	3	3	4	3	3	3	3	3	3	3	2	2	2	2	3	2	2	3	3	2	2	2	3	4	4	4	5	4	4	3	4	4	3	5	5	4	4
1398	2	50	2	1	2	2	3	3	4	2	2	3	3	2	2	3	2	2	3	3	2	2	2	3	3	3	3	3	2	3	3	3	2	3	3	3	4	4	4	4	4	3	4	4	4	4	4	4	4
1399	1	52	2	1	3	3	3	3	3	3	3	3	3	3	3	3	3	3	3	3	3	3	3	3	3	3	3	3	3	3	3	3	3	3	3	4	4	4	4	4	4	4	4	4	4	4	4	4	4
1400	2	31	1	1	2	2	2	3	3	3	3	3	3	2	2	3	2	2	2	2	3	3	2	2	2	3	3	3	3	3	3	3	2	3	2	3	3	5	5	5	5	4	4	4	4	4	4	4	4
1401	2	36	2	1	3	3	3	3	3	3	2	3	3	2	3	3	3	3	3	3	2	2	2	2	2	2	2	1	1	1	2	2	2	2	1	4	4	4	4	4	4	4	4	5	4	5	5	5	5
1402	2	36	2	1	2	3	3	3	3	3	2	3	3	2	3	3	3	3	3	3	2	2	2	2	2	2	2	1	2	2	2	1	2	2	1	4	4	4	4	4	4	4	4	4	5	4	5	5	5
1403	1	45	2	1	4	4	3	3	3	3	2	3	3	3	3	3	2	2	3	3	2	2	2	2	2	1	2	1	1	1	2	1	1	2	2	3	4	5	4	3	5	3	4	5	5	4	5	5	5
1404	2	37	3	1	3	1	3	3	3	2	2	3	3	2	2	3	2	2	3	3	3	3	3	4	2	4	2	3	3	4	3	2	2	2	3	3	5	4	4	4	3	4	4	4	5	4	4	4	5
1405	1	43	2	1	2	1	2	3	4	2	4	1	1	2	3	2	1	1	3	1	2	2	3	3	2	1	2	2	1	1	2	4	4	2	1	5	3	4	2	4	5	5	3	4	5	3	4	4	4
1406	1	40	2	1	2	2	3	3	3	3	1	3	3	2	2	3	2	2	1	2	1	4	3	1	2	2	2	1	4	3	3	2	1	1	1	3	5	5	5	5	4	4	5	4	5	5	4	4	4
1407	1	32	2	1	3	3	3	3	3	3	3	3	3	3	3	3	3	3	3	2	2	2	2	2	2	2	2	2	2	2	2	2	2	2	2	3	4	5	5	4	4	5	5	5	5	5	4	5	5
1408	1	50	2	1	3	2	3	3	3	3	3	3	3	3	4	3	2	3	3	2	3	3	3	3	2	3	3	2	3	3	3	2	2	3	2	3	3	5	5	4	4	5	5	5	5	5	4	4	4
1409	1	55	2	1	4	3	3	3	3	3	3	3	3	3	3	2	3	3	3	3	3	3	3	3	3	2	3	3	2	3	3	3	3	2	3	4	4	4	4	3	3	4	4	4	4	4	4	4	4
1410	1	57	2	1	4	3	3	3	3	4	4	3	4	4	3	3	3	3	4	4	4	4	3	4	4	4	4	3	4	3	3	3	4	4	3	4	4	4	4	5	5	4	4	4	4	4	4	4	4
1411	1	56	2	1	4	2	3	2	2	2	3	3	3	2	3	3	2	3	3	3	3	3	2	2	3	3	3	3	3	2	3	3	3	3	3	5	5	5	4	4	4	4	4	4	5	4	4	4	4
1412	1	51	2	1	3	3	3	3	3	3	3	3	3	3	3	3	3	3	3	3	3	3	3	3	3	3	3	3	3	3	3	3	3	3	3	4	4	4	4	4	4	4	4	4	4	4	4	4	4
1413	1	30	1	1	2	2	3	3	3	3	2	3	3	2	3	3	3	3	3	3	3	3	3	2	3	3	3	3	3	3	2	2	2	2	2	3	4	5	5	5	4	5	4	4	4	4	4	4	4
1414	1	39	2	1	2	2	3	3	3	3	1	3	3	2	3	3	2	3	3	2	2	3	3	2	2	2	2	2	2	3	2	2	2	2	2	3	4	4	4	4	4	4	4	4	4	4	4	4	4
1415	1	49	2	1	5	3	3	3	3	3	3	3	3	3	3	3	3	3	3	3	3	4	4	4	3	3	3	3	3	4	3	2	3	2	3	4	4	4	4	4	4	4	5	5	5	5	4	4	4
1416	1	49	2	1	2	2	4	3	4	4	2	4	3	3	4	3	3	3	3	3	2	2	2	2	1	2	2	2	2	2	2	1	1	1	2	3	3	3	3	3	3	3	3	4	4	4	4	4	4
1417	1	49	2	1	4	2	3	3	3	3	3	3	3	3	3	3	3	3	3	3	3	3	3	3	3	3	3	3	3	3	3	3	3	3	3	3	3	4	4	4	4	4	4	4	4	4	4	4	4
1418	1	42	2	1	3	2	4	4	3	2	3	4	3	2	3	3	3	3	3	2	3	3	3	3	3	3	3	3	2	3	3	3	3	2	3	3	4	4	4	4	3	4	4	4	3	4	4	4	3
1419	1	54	2	1	2	1	2	1	2	1	1	2	1	2	2	2	1	1	4	2	1	2	2	2	3	2	2	3	2	2	3	3	2	2	2	4	4	4	4	4	4	4	4	4	4	4	4	4	4
1420	1	54	2	1	2	3	3	3	3	3	2	3	3	2	3	3	2	2	2	3	3	2	2	2	2	2	2	2	2	2	2	2	2	2	2	4	5	5	5	5	5	5	5	5	5	5	5	5	5
1421	2	32	2	1	3	2	3	3	3	3	2	3	2	2	3	2	2	2	2	2	2	3	2	2	2	3	3	2	2	2	2	2	2	2	3	3	4	4	4	4	4	4	4	4	4	4	4	4	4
1422	2	37	2	1	2	3	3	3	4	2	2	3	3	2	4	4	2	2	2	2	3	3	3	2	2	3	2	2	2	2	2	2	2	3	2	2	4	4	4	4	4	4	5	5	4	5	4	5	5
1423	2	45	2	1	2	2	3	3	4	2	2	3	3	2	4	4	2	2	2	2	3	3	3	2	2	3	2	2	2	2	2	2	2	3	2	2	4	4	4	4	4	4	5	5	4	5	4	5	5
1424	2	34	2	1	3	1	2	2	3	2	1	2	1	2	2	2	2	2	2	2	2	2	2	2	2	2	2	2	2	2	2	2	2	2	2	3	3	3	3	3	3	3	3	3	3	3	3	3	3
1425	2	45	2	1	3	2	2	3	3	2	1	3	2	2	3	3	2	3	2	2	3	2	2	2	2	3	2	2	2	2	3	2	2	3	2	3	4	4	4	4	4	4	4	4	4	4	4	4	4
1426	1	30	2	1	3	2	2	2	2	2	2	2	2	2	2	2	2	2	2	2	2	2	2	2	2	2	2	2	2	2	2	2	2	2	2	3	3	3	3	3	3	3	3	3	3	3	3	3	3
1427	2	42	2	1	5	3	3	3	3	3	2	3	2	2	4	3	2	3	3	3	3	3	3	3	2	2	2	2	2	1	1	1	1	1	1	4	4	5	5	5	5	4	5	5	5	5	5	5	5
1428	2	40	2	1	5	3	3	3	3	3	2	3	2	2	4	3	2	3	3	3	3	3	3	3	2	2	2	2	2	1	1	1	1	1	1	4	4	5	5	5	4	4	5	5	5	5	5	5	5
1429	2	48	2	1	3	2	3	2	3	2	2	2	2	2	3	2	2	2	2	2	3	3	3	3	2	3	3	2	3	3	3	2	2	3	3	4	3	5	5	4	4	4	4	4	5	4	4	4	4
1430	2	45	2	1	4	2	3	3	4	4	2	3	3	2	3	3	3	3	2	2	2	2	2	2	1	1	2	2	2	2	2	1	1	2	2	4	4	4	4	4	4	4	4	4	4	4	4	4	4
1431	2	51	2	1	5	3	3	3	3	3	3	3	3	3	3	3	3	3	2	2	2	2	2	3	3	3	2	3	3	2	3	3	3	2	2	3	4	4	3	4	4	3	4	4	4	3	4	4	4
1432	1	52	2	1	3	2	3	3	3	2	2	4	3	2	3	3	1	3	2	3	3	3	3	2	2	3	3	2	3	3	3	2	1	3	2	2	3	5	5	5	5	3	4	5	5	5	5	4	4
1433	1	54	2	1	3	3	3	2	2	3	1	2	1	3	3	3	1	4	1	2	3	4	4	3	2	1	2	3	1	2	3	4	3	2	1	4	4	4	4	4	3	3	3	3	3	3	3	3	3
1434	2	37	2	1	2	2	2	2	3	3	2	2	2	2	3	3	2	2	2	1	2	3	3	2	2	3	2	3	2	3	2	3	2	3	2	2	4	5	4	4	4	4	4	4	4	4	4	4	4
1435	2	58	2	1	2	3	3	3	3	3	3	3	3	3	3	3	3	3	2	2	2	2	2	2	2	2	2	2	2	2	2	2	2	2	2	5	5	5	5	5	5	5	5	5	5	5	5	5	5
1436	2	35	2	1	2	4	4	3	4	3	2	3	3	2	3	3	2	3	3	2	2	2	2	2	2	2	2	2	2	3	2	2	2	2	2	3	4	5	4	4	4	2	4	4	4	4	4	4	4
1437	2	37	2	1	2	4	4	4	4	4	3	4	3	3	4	4	3	3	3	2	2	2	2	2	2	2	2	2	2	2	2	2	1	2	2	3	5	4	5	5	4	4	5	4	5	5	4	5	4
1438	2	43	2	1	2	2	2	2	4	4	3	3	2	2	2	2	2	2	2	2	3	3	2	2	2	3	3	3	3	3	3	2	1	2	2	5	4	4	5	4	4	5	4	4	5	5	4	5	4
1439	1	53	2	1	2	3	4	2	4	2	2	3	2	2	3	2	3	1	2	3	2	3	2	1	2	3	2	2	3	3	2	3	1	3	2	4	3	4	4	4	4	4	4	4	4	3	4	4	4
1440	2	40	2	1	2	2	3	3	3	3	3	2	2	2	4	3	3	3	3	2	1	2	2	2	2	2	2	1	2	2	3	2	2	2	2	3	4	4	5	5	4	4	5	4	4	4	4	5	5
1441	1	51	2	1	3	1	4	4	4	4	2	4	2	2	4	4	3	3	3	3	2	3	2	1	1	2	2	2	1	1	1	1	1	1	1	4	4	4	4	4	4	4	4	4	4	5	5	5	5
1442	2	30	1	1	1	3	3	4	4	4	2	4	4	3	4	3	3	3	3	3	3	3	1	2	2	2	2	2	1	1	1	1	1	1	1	3	5	5	5	5	5	5	5	5	5	5	5	5	5
1443	2	51	2	1	3	1	2	3	3	2	1	3	1	2	2	3	1	2	1	1	2	2	3	2	2	2	2	2	2	3	2	2	2	2	2	3	3	4	4	4	4	3	4	4	4	4	4	4	4
1444	2	37	2	1	2	2	3	3	4	2	1	3	2	3	3	3	2	2	3	2	3	3	3	3	2	3	3	3	3	3	3	2	2	2	3	4	4	5	5	5	5	5	5	5	5	5	5	5	5
1445	2	38	3	1	2	3	3	3	3	3	1	2	2	2	4	2	3	3	1	2	2	2	2	1	1	2	2	1	2	3	3	2	2	2	2	3	3	3	3	3	3	3	3	3	3	3	3	3	3
1446	1	30	2	1	2	3	3	4	4	3	4	4	3	3	3	3	4	3	3	3	3	3	3	2	2	3	3	2	2	3	3	2	2	2	3	3	4	4	4	3	4	4	4	4	4	4	4	4	4
1447	1	40	2	1	2	3	3	4	4	3	3	4	4	3	3	3	3	3	3	3	3	3	3	2	3	3	2	3	3	3	3	2	2	2	2	3	4	4	4	4	4	4	4	4	4	4	4	4	4
1448	1	55	2	1	5	3	3	3	3	3	3	3	1	3	3	3	3	3	2	3	4	3	3	2	2	2	2	2	2	2	2	2	2	2	2	3	4	4	4	4	4	5	4	4	4	4	4	4	5
1449	1	41	2	1	2	2	2	2	4	2	2	3	2	2	4	3	2	3	3	3	2	3	3	3	2	3	3	3	3	3	3	2	2	2	4	3	5	4	5	4	4	5	4	5	5	3	4	5	4
1450	1	40	2	1	2	2	3	3	3	3	3	3	3	3	3	3	3	3	2	2	3	3	3	3	3	3	3	3	2	2	2	3	2	3	2	3	4	4	4	3	4	4	4	4	4	3	3	3	3
1451	1	42	2	1	3	3	3	3	3	3	3	3	3	3	3	3	3	3	3	3	3	3	3	3	3	3	3	3	3	3	3	3	3	3	3	4	4	4	4	4	4	4	4	4	4	4	4	4	4
1452	1	50	2	1	5	3	4	4	4	3	3	4	4	4	4	4	4	3	4	3	2	2	2	2	2	2	2	2	2	2	2	2	2	2	2	5	5	5	5	4	5	5	5	5	4	4	5	5	5
1453	1	40	2	4	2	2	4	3	4	3	3	3	2	2	4	4	3	3	3	2	3	1	1	2	2	1	4	1	1	2	1	1	1	2	1	2	5	5	5	5	5	5	5	5	5	5	5	5	5
1454	1	58	2	4	4	3	3	3	3	3	3	3	3	3	3	3	3	3	3	3	3	3	3	3	3	2	3	3	3	2	2	3	3	3	3	4	4	4	3	4	4	4	4	3	4	4	4	4	4
1455	1	32	2	4	2	2	3	2	3	2	2	1	2	1	3	2	2	3	2	2	3	2	4	2	4	3	2	2	2	2	3	3	1	1	1	4	4	4	3	3	3	3	5	5	5	4	5	5	5
1456	1	59	2	4	5	3	3	3	3	3	3	3	3	2	3	3	3	3	3	3	3	3	3	3	2	2	2	3	3	3	3	3	3	3	3	4	4	4	4	3	4	4	4	4	4	3	5	4	4
1457	1	39	2	4	2	2	3	3	3	3	3	3	3	3	3	3	3	3	3	3	3	3	3	3	3	3	3	3	3	3	3	3	3	3	3	4	4	4	4	4	4	4	4	4	4	4	4	4	4
1458	1	39	2	4	2	2	3	2	3	2	3	2	2	2	2	3	3	2	3	3	2	2	2	2	3	3	2	3	2	3	2	2	3	2	3	3	3	3	3	2	2	3	3	3	3	3	3	3	3
1459	1	58	2	4	3	3	3	4	4	4	3	4	3	3	3	3	3	3	3	3	3	3	3	3	3	3	3	3	3	3	3	3	3	3	3	4	4	4	4	4	4	4	4	4	4	4	4	4	4
1460	1	45	2	4	2	3	3	3	3	3	3	3	3	3	3	3	3	3	3	3	3	3	3	3	3	3	3	3	3	3	3	3	3	3	3	4	4	4	4	4	4	4	4	4	4	4	4	4	4
1461	1	47	2	4	3	2	2	3	3	3	3	3	2	2	2	3	2	2	2	2	3	3	3	3	3	3	3	3	3	3	3	2	2	2	2	4	5	5	5	4	4	4	5	5	5	4	4	4	4
1462	1	55	2	4	3	2	2	3	3	3	3	2	3	3	3	3	4	2	2	2	3	3	3	3	3	2	4	3	3	3	2	3	4	3	3	5	4	4	4	5	5	4	4	3	4	3	4	4	4
1463	1	48	2	4	3	4	4	3	4	4	1	3	3	2	4	4	3	2	2	2	1	3	2	3	2	2	2	2	2	2	3	2	1	2	2	4	5	4	5	5	5	5	4	5	5	4	5	5	5
1464	1	48	2	4	2	2	4	4	4	4	4	4	4	4	4	4	3	3	3	3	3	2	3	3	3	2	2	2	2	2	3	2	3	3	3	4	5	4	4	4	5	4	4	4	4	4	5	5	5
1465	2	39	2	4	2	3	3	4	4	3	2	4	4	3	3	3	3	3	3	3	2	3	3	2	2	2	2	2	2	2	2	2	2	2	1	4	5	4	5	5	4	4	5	5	5	5	4	4	4
1466	1	40	2	4	2	2	1	3	4	4	2	3	3	3	4	3	4	2	3	2	2	2	2	2	2	2	2	2	2	2	3	2	2	2	2	3	3	3	4	3	4	3	4	4	4	4	4	4	4
1467	1	52	2	4	2	3	3	3	3	3	3	3	3	3	3	3	3	3	3	3	3	3	3	3	3	3	3	3	3	3	3	3	3	3	3	4	4	4	3	4	4	3	4	4	4	4	3	4	4
1468	1	56	2	4	2	2	4	4	4	4	3	3	3	4	4	4	3	3	3	3	3	2	3	3	3	2	2	2	2	2	3	2	3	3	3	4	5	4	4	4	5	4	4	4	4	4	5	5	5
1469	2	57	2	4	4	3	3	3	3	3	2	3	3	3	3	3	3	3	2	2	3	3	3	3	2	3	3	3	3	3	3	2	2	3	3	4	4	4	4	4	4	4	4	4	4	4	4	4	4
1470	2	38	2	4	2	2	2	3	4	3	2	3	2	2	3	3	2	3	2	2	3	3	3	2	3	3	3	3	3	2	3	3	2	3	2	4	4	4	4	4	4	4	4	4	4	4	4	4	4
1471	2	50	2	4	4	3	3	3	3	3	3	3	3	3	3	3	2	2	3	3	2	3	2	2	2	2	2	2	2	2	3	1	2	2	2	3	4	4	4	4	4	3	4	4	5	5	4	4	4
1472	2	57	2	4	4	3	3	3	3	3	2	3	3	3	3	3	3	3	2	2	3	3	3	3	2	3	3	3	3	3	3	2	2	3	3	4	4	4	4	4	4	4	4	4	4	4	4	4	4
1473	2	34	2	4	1	1	4	4	4	1	4	1	1	1	1	1	1	1	1	1	1	4	4	4	4	4	4	4	4	4	4	4	1	4	4	2	2	3	3	3	3	3	5	5	3	4	3	4	4
1474	2	30	1	4	1	2	3	3	3	3	2	3	3	2	3	3	2	2	3	2	2	3	3	3	2	3	3	3	3	3	3	3	2	3	3	3	4	4	4	4	4	4	4	4	4	4	4	4	4
1475	2	42	2	4	2	2	2	3	3	3	2	3	2	2	3	3	2	2	2	2	3	3	3	3	3	3	3	3	3	3	3	3	3	3	3	3	4	4	4	4	4	4	4	4	4	4	4	4	4
1476	2	37	2	4	2	2	3	3	3	3	1	2	2	2	2	2	2	2	2	2	2	2	2	2	2	2	2	2	2	2	2	2	2	2	2	4	4	4	4	4	4	4	4	4	4	4	4	4	4
1477	2	37	2	4	2	1	1	1	1	1	1	1	1	1	4	4	4	4	4	3	2	3	3	3	4	4	3	3	3	2	3	3	2	3	3	3	3	4	2	3	4	4	4	4	4	4	4	4	4
1478	2	40	2	4	2	2	2	2	3	2	2	2	2	2	3	3	3	3	2	2	3	3	3	4	4	4	3	4	4	4	2	3	2	2	3	3	3	5	5	5	5	4	4	4	4	4	4	4	3
1479	2	38	2	4	2	3	3	2	3	4	2	3	3	3	4	4	2	3	2	2	3	3	2	2	2	2	2	2	2	2	2	2	2	2	2	3	4	5	4	4	5	3	4	3	4	4	5	4	5
1480	2	44	2	4	2	1	3	3	4	4	4	4	3	2	4	4	2	2	2	2	3	3	3	3	3	2	2	3	3	3	2	2	3	3	4	3	3	3	4	4	4	4	4	4	4	4	4	4	4
1481	1	48	2	4	3	1	2	2	3	2	1	1	1	1	2	2	2	2	1	1	1	2	1	1	4	2	1	3	2	1	1	3	2	2	1	1	4	3	4	5	4	2	3	3	3	4	3	3	5
1482	2	48	2	4	2	3	3	3	3	3	3	3	3	3	3	3	3	3	3	3	3	3	3	3	3	3	3	3	3	3	3	3	3	3	3	3	4	4	4	4	4	4	4	4	4	4	4	4	4
1483	2	37	2	4	5	2	3	3	3	2	3	3	2	3	3	3	2	3	3	3	3	3	3	3	2	3	3	3	3	2	3	3	3	3	3	3	3	3	3	4	4	4	4	4	4	4	4	3	3
1484	2	41	2	4	2	2	2	3	3	3	2	3	2	2	3	3	2	2	3	2	3	3	3	2	2	2	2	2	3	2	3	2	3	3	3	4	4	5	4	5	4	4	4	4	4	4	4	4	4
1485	2	38	2	4	2	2	2	3	3	3	3	2	2	3	3	2	2	2	3	3	3	3	2	2	2	2	3	3	3	2	2	3	3	2	2	3	3	4	4	4	4	4	3	3	3	3	3	3	3
1486	1	36	2	4	2	2	2	3	3	3	2	3	2	2	3	3	2	1	3	2	2	3	3	2	2	2	2	2	2	2	3	2	1	1	2	3	3	3	3	3	3	3	4	4	4	4	4	4	3
1487	1	59	2	4	3	2	2	3	2	3	2	2	2	3	2	2	3	3	2	2	2	2	3	2	2	2	2	2	2	2	2	2	2	2	2	3	3	2	3	3	3	4	4	4	4	4	3	4	4
1488	2	40	2	4	2	3	3	3	3	3	3	2	2	2	4	2	3	3	1	2	2	2	2	1	1	2	2	1	2	3	3	2	2	2	2	2	3	3	3	3	3	3	3	3	3	3	3	3	3
1489	1	42	2	4	2	2	2	2	2	3	3	3	3	3	3	3	3	3	3	3	3	3	3	3	3	3	3	3	3	3	3	3	3	3	3	4	4	4	4	4	4	4	4	4	4	4	4	4	4
1490	1	38	2	4	2	2	1	3	3	2	2	3	2	2	2	3	2	3	2	2	3	3	3	3	2	3	2	3	2	3	3	3	2	3	3	3	3	3	4	3	4	5	4	4	5	3	3	3	3
1491	1	38	2	4	2	2	2	2	2	2	2	2	2	2	2	2	2	2	3	3	3	3	3	3	3	3	3	3	3	3	3	3	3	3	3	4	4	4	4	4	4	4	4	4	4	4	4	4	4
1492	1	37	2	4	2	4	4	3	3	3	2	3	3	3	4	4	3	3	3	2	3	3	3	3	2	3	3	3	3	3	4	2	2	2	4	3	3	4	4	4	4	4	4	4	4	4	4	4	4
1493	2	41	2	4	1	4	4	4	4	4	1	3	4	3	4	4	2	2	3	4	3	3	3	3	3	3	3	3	3	2	1	1	1	1	1	4	5	4	4	4	4	4	4	4	4	4	4	4	4
1494	1	39	2	4	3	2	2	3	3	2	2	3	2	2	2	3	1	3	2	2	4	4	4	4	2	3	2	3	3	3	3	3	3	2	3	2	4	5	4	4	4	2	4	4	4	4	4	4	3
1495	1	44	2	4	3	2	1	1	1	1	3	3	3	3	3	3	3	3	3	3	3	3	3	3	3	3	3	3	3	3	3	3	3	3	3	4	4	4	4	4	4	3	3	4	4	4	4	4	4
1496	2	45	2	4	2	3	4	4	4	3	3	3	3	3	2	3	3	2	3	2	2	3	3	3	2	3	2	3	3	3	3	2	2	3	3	3	4	4	4	4	4	3	3	3	4	4	4	4	4
1497	1	50	2	4	2	1	3	2	3	3	3	3	3	3	3	3	3	3	3	3	3	3	3	2	3	3	2	3	1	2	3	1	1	1	1	5	3	5	4	3	4	5	3	4	5	4	5	5	4
1498	1	55	2	4	2	4	4	4	4	4	4	4	4	4	3	3	3	3	3	3	1	2	2	2	1	1	1	1	1	1	1	1	1	1	1	5	5	5	5	5	5	5	5	5	5	5	5	5	5
1499	2	36	2	4	3	2	3	3	3	3	2	3	2	2	3	3	2	2	2	1	3	3	3	3	3	3	3	3	3	3	3	3	2	3	2	2	4	4	4	4	4	5	4	4	5	4	5	5	5
1500	2	38	2	4	2	2	2	2	2	2	2	2	2	2	2	2	2	2	2	2	2	2	2	2	2	2	2	2	2	2	2	2	2	2	2	3	4	4	4	4	4	4	4	4	4	4	4	4	4
1501	1	36	2	4	2	3	2	2	3	3	2	2	2	3	3	2	2	3	2	2	3	3	2	2	2	2	3	3	2	2	2	3	3	3	2	3	3	4	2	3	3	4	3	3	2	3	3	3	3
1502	2	48	4	4	4	2	3	3	4	3	2	3	3	2	3	3	2	3	2	3	2	3	3	3	2	3	2	3	3	3	2	2	2	2	2	3	4	5	5	4	4	3	4	4	5	4	4	4	4
1503	2	50	2	4	4	2	4	3	3	3	1	2	2	2	3	3	2	2	2	2	2	3	2	2	2	3	2	2	2	3	3	2	2	2	1	3	4	4	4	4	5	4	4	4	4	4	5	5	4
1504	2	36	2	4	2	2	3	4	3	3	2	3	3	2	2	3	2	3	3	3	3	3	3	2	1	3	2	2	2	3	2	2	1	2	2	4	3	4	4	3	4	4	4	4	4	4	4	4	4
1505	2	48	2	4	2	3	4	3	3	3	3	3	2	2	2	2	1	2	1	2	4	4	4	4	3	4	4	4	4	4	4	4	1	3	3	2	3	5	5	5	5	4	5	5	4	5	5	5	5
1506	2	37	2	4	3	2	3	3	2	2	3	3	3	2	2	3	2	2	2	2	4	3	3	3	3	3	3	2	3	2	3	3	2	3	2	3	4	4	4	4	4	4	4	4	4	4	4	4	4
1507	2	43	2	4	3	2	4	4	3	3	2	3	3	3	3	4	4	3	3	3	2	2	2	1	1	3	2	2	2	2	3	2	1	1	1	3	4	5	5	4	5	4	5	5	5	5	4	5	4
1508	2	57	2	4	4	3	3	3	3	3	3	2	3	3	2	3	3	3	2	3	3	3	2	3	3	3	2	3	3	2	3	3	3	2	3	3	4	4	3	4	3	4	4	4	3	4	4	4	4
1509	1	39	2	4	2	3	2	2	3	3	2	2	2	3	3	2	2	3	2	2	3	3	2	2	2	2	3	3	2	2	2	3	3	3	2	3	3	4	2	3	3	3	4	2	3	4	4	3	2
1510	2	40	2	4	2	1	3	3	3	2	2	3	2	2	2	3	2	2	3	2	3	3	3	2	2	2	3	2	2	3	3	3	2	3	2	3	4	4	4	4	4	4	4	4	5	4	4	5	5
1511	2	35	2	4	2	2	3	3	4	3	2	4	3	2	3	3	2	3	3	2	2	3	2	2	2	2	2	2	2	2	2	2	2	2	2	3	4	4	4	3	4	3	4	4	4	4	4	4	4
1512	1	43	2	4	2	2	4	3	3	3	2	3	3	3	3	3	2	3	3	2	3	4	2	3	3	3	3	3	2	3	2	3	2	2	2	2	3	3	4	4	3	4	3	3	5	4	3	4	4
1513	1	36	2	4	2	1	3	2	3	3	1	3	2	2	1	2	2	2	2	2	2	3	3	3	2	2	2	2	2	2	3	2	2	2	2	4	3	3	4	3	3	3	3	4	3	3	4	3	3
1514	2	37	2	4	2	1	3	2	1	2	1	2	2	2	1	2	1	2	2	2	2	2	3	2	3	2	2	2	3	3	2	2	3	3	3	2	3	3	3	3	3	3	4	4	4	3	3	3	3
1515	2	53	2	4	4	2	1	1	2	2	2	3	3	3	2	2	2	3	2	2	3	3	2	2	3	3	3	3	2	2	2	2	2	3	3	3	2	2	2	3	3	3	3	3	4	4	4	4	3
1516	2	44	2	4	2	2	3	2	3	2	2	2	2	2	2	2	2	2	2	2	2	3	2	2	2	2	2	2	2	2	2	2	2	2	2	3	5	4	3	4	4	4	4	4	4	4	4	4	4
1517	2	43	2	4	2	2	3	3	3	4	2	3	2	2	3	3	3	2	2	2	3	3	3	3	3	3	2	3	3	2	2	1	1	2	2	5	5	5	5	5	5	5	5	5	5	5	5	4	3
1518	2	38	2	4	2	2	3	2	3	2	2	2	2	2	2	2	2	2	2	1	2	3	3	3	3	3	3	3	3	2	2	2	2	3	3	3	3	3	3	3	3	3	2	4	4	3	3	3	4
1519	2	36	2	4	2	2	3	2	3	2	2	2	2	2	2	2	2	2	2	1	2	3	3	3	3	3	3	3	3	3	3	2	2	2	2	3	3	3	3	3	3	3	2	4	3	3	3	3	3
1520	2	44	2	4	3	1	3	2	3	3	2	3	3	3	3	3	3	3	3	3	3	3	3	2	2	2	2	2	1	2	2	2	1	2	2	4	4	4	4	3	3	3	4	4	4	4	3	4	4
1521	2	50	2	4	3	3	4	4	4	3	3	4	3	3	4	4	1	1	4	4	2	2	2	2	1	1	2	2	1	2	1	1	1	2	2	5	5	5	5	5	5	5	5	5	5	5	5	5	5
1522	1	49	2	4	2	2	4	3	3	3	2	4	3	2	4	4	3	3	3	3	3	4	4	4	2	2	3	2	3	3	3	3	1	2	2	3	4	5	4	4	5	3	4	5	5	5	4	5	4
1523	2	37	2	4	2	2	4	3	3	3	2	4	3	2	4	4	4	4	3	3	3	3	3	3	2	2	3	3	3	3	3	3	2	3	3	3	4	4	4	4	4	4	4	4	4	4	4	4	4
1524	2	54	2	4	3	3	3	3	3	3	3	3	3	3	3	3	3	3	2	2	2	2	2	2	2	2	2	2	2	2	2	2	2	2	2	5	5	5	5	5	5	5	5	5	5	5	5	5	5
1525	2	41	2	4	2	2	1	2	4	3	2	2	1	2	4	4	2	4	2	1	3	3	3	3	3	3	3	3	3	3	3	2	1	2	1	2	4	4	4	4	4	4	4	4	4	4	4	4	4
1526	2	46	2	4	3	3	3	3	3	3	2	3	3	3	3	3	3	3	3	3	2	2	2	2	2	2	3	2	2	2	2	2	2	2	2	4	4	4	4	4	4	4	4	4	4	4	4	4	4
1527	2	30	2	4	1	3	3	3	3	3	3	3	3	3	3	3	3	3	3	3	3	3	3	3	3	3	3	3	3	3	3	3	3	3	3	3	3	3	3	3	3	3	3	3	3	3	3	3	3
[truncated: 66 more columns]
